# Supplementary material for: Worldwide research on fear of childbirth: A bibliometric analysis
Source: PLoS One. 2020 Jul 29;15(7):e0236567. doi: 10.1371/journal.pone.0236567 (PMC7390386; doi:10.1371/journal.pone.0236567)
Supplement: S1 File — (ZIP) [file pone.0236567.s002.zip]

Archive with 4 entries (3 files):
- S2 Raw data files/data of 743 articles.xlsx
- S2 Raw data files/Fig 3 VOSviewer.txt
- S2 Raw data files/title abstract and keywords after clean.txt
- S2 Raw data files/
