# Supplementary material for: Worldwide research on fear of childbirth: A bibliometric analysis
Source: PLoS One. 2020 Jul 29;15(7):e0236567. doi: 10.1371/journal.pone.0236567 (PMC7390386; doi:10.1371/journal.pone.0236567)
Supplement: S1 File — (ZIP) [file pone.0236567.s002.zip › S2 Raw data files/data of 743 articles.xlsx]

## Sheet: Data
Author	Year	Title	Journal	Language	Type	Author keywords	Keywords plus	Abstract	Address	Citations
Abbasi, M.; Ghazi, F.; Barlow-Harrison, A.; Sheikhvatan, M.; Mohammadyari, F.	2009	The effect of hypnosis on pain relief during labor and childbirth in iranian pregnant women	International Journal of Clinical and Experimental Hypnosis	English	Article	Humans; Hypnosis; Parturition; Adult; Patient Satisfaction; Pregnancy; Pain Management; Iran; Female	ANALGESIA	This study describes the effect of hypnosis on pain relief during labor and childbirth. Using a qualitative approach, 6 pregnant women were trained to use self-hypnosis for labor. Outcomes were analyzed using Colaizzi's procedure. Women described their feelings about hypnosis during labor as: a sense of relief and consolation, self-confidence, satisfaction, lack of suffering labor pain, changing …	Middlesex Univ, England	44
Abitbol, M. M.; Castillo, I.; Taylor, U. B.; Rochelson, B. L.; Shmoys, S.; Monheit, A. G.	1993	Vaginal birth after cesarean-section - the patients point-of-view	American Family Physician	English	Article	CONTRACEPTIVES; ORAL; ENDOMETRIAL NEOPLASMS; TOBACCO; MENSTRUATION DISORDERS; OBESITY; MORBID		Advocacy of vaginal birth after cesarean section (VBAC) is the current standard of care. We interviewed patients in our program about their attitudes toward VBAC and cesarean section. The success rate in our VBAC program is similar to rates reported in the literature (65 percent). However, interviews with our patients revealed that 40 percent had no desire to participate in the VBAC program, alth…	JAMAICA HOSP, USA.	73
Adams, S. S.; Eberhard-Gran, M.; Eskild, A.	2012	Fear of childbirth and duration of labour: A study of 2206 women with intended vaginal delivery	Bjog-an International Journal of Obstetrics and Gynaecology	English	Article	Cohort studies; labour; obstetric; pregnant women; psychological stress	EMERGENCY CESAREAN-SECTION; PREGNANCY; ANXIETY; COMPLICATIONS; HISTORY; RISK	Objective To assess the association between fear of childbirth and duration of labour. Design A prospective study of women from 32 weeks of gestation through to delivery. Setting Akershus University Hospital, Norway. Population A total of 2206 pregnant women with a singleton pregnancy and intended vaginal delivery during the period 200810. Methods Fear of childbirth was assessed by the Wijma Deli…	Akershus Univ Hosp, Norway	262
Afulani, P.; Kusi, C.; Kirumbi, L.; Walker, D.	2018	Companionship during facility-based childbirth: Results from a mixed-methods study with recently delivered women and providers in kenya	Bmc Pregnancy and Childbirth	English	Article	Continuous support during labor and delivery; Birth companionship; Woman-centered care; Respectful maternity care; Kenya	SOCIAL SUPPORT; MATERNAL MORTALITY; HEALTH; PREFERENCES; LABOR; CARE	Background: Research suggests that birth companionship, and in particular, continuous support during labor and delivery, can improve women's childbirth experience and birth outcomes. Yet, little is known about the extent to which birth companionship is practiced, as well as women and providers' perceptions of it in low-resource settings. This study aimed to assess the prevalence and determinants …	UCSF, USA	12
Ahmed, M. A. A.; Hamelin-Brabant, L.; Gagnon, M. P.	2018	Sociocultural determinants of nomadic women's utilization of assisted childbirth in gossi, mali: A qualitative study	Bmc Pregnancy and Childbirth	English	Article		MATERNAL HEALTH-CARE; ANTENATAL CARE; SERVICE UTILIZATION; NEONATAL-MORTALITY; SOCIAL NETWORKS; PRENATAL-CARE; SURVIVAL 1; PERSPECTIVES; STRATEGIES; AUTONOMY	Background: In sub-Saharan Africa (SSA), nomads account for 30 to 60 million people. Their mobility, due to a constant search for pastures and water points, makes health services less accessible to them. Few nomadic women use assisted delivery, which increases the risk of maternal mortality. The reasons behind this limited use have been poorly documented. The objective of this study was to unders…	Univ Laval, Canada	4
Airo, R.; Korja, R.; Saisto, T.; Rouhe, H.; Muotka, J.; Salmela-Aro, K.	2018	Changes in emotions and personal goals in primiparous pregnant women during group intervention for fear of childbirth	Journal of Reproductive and Infant Psychology	English	Article	Fear of childbirth; group intervention; change in emotions; transition to parenthood	RANDOMIZED CONTROLLED-TRIAL; NULLIPAROUS WOMEN; CESAREAN-SECTION; GROUP PSYCHOEDUCATION; METAANALYSIS; MINDFULNESS; PREDICTORS; ANXIETY; RELAXATION; PARENTHOOD	The changes in emotions, subjective fear of childbirth, and personal goals were examined during a group intervention to treat fear of childbirth (FOC). The objective was to gain a more detailed understanding of the changes occurring during the group intervention of FOC. The changes in emotions, subjective FOC, and personal goals were studied in primiparous pregnant women with severe FOC participa…	Univ Jyvaskyla, Finland	4
Akarsu, R. H.; Mucuk, S.	2014	Turkish women's opinions about cesarean delivery	Pakistan Journal of Medical Sciences	English	Article	Cesarean rate; reasons for cesarean delivery; preference of delivery mode; satisfaction with cesarean delivery	SECTION	Objective: This study explores the opinions of the Turkish women about cesarean delivery and the reasons and factors affecting their preference for it. Methods: This is a descriptive study conducted at Maternity Hospitals in Yozgat, Turkey. A total of 423 women who were on the first cesarean day participated in the study. Data were collected through a questionnaire form administered in the form o…	Univ Bozok, Turkey	26
Akintayo, A. A.; Ade-Ojo, I. P.; Olagbuji, B. N.; Akin-Akintayo, O. O.; Ogundare, O. R.; Olofinbiyi, B. A.	2014	Cesarean section on maternal request: The viewpoint of expectant women	Archives of Gynecology and Obstetrics	English	Article	Cesarean section; Cesarean section on maternal request; Nigeria	DELIVERY; PREFERENCE; HEALTH; LABOR	To determine the women's perception and factors influencing willingness to have cesarean section on maternal request (CSMR) in the absence of medical or obstetric indication. A cross-sectional questionnaire-based survey of 752 antenatal clinic attendees at Ekiti State University Teaching Hospital (EKSUTH), Ado-Ekiti. Pre-tested questionnaires were used to elicit information on socio-demographic a…	Ekiti State Univ, Nigeria	20
Akkus, I. H.; Aksakal, B. Y.; Pirincci, E.	2017	Factors associated with preferred type of delivery among pregnant women in elazig city, turkey	Southeast Asian Journal of Tropical Medicine and Public Health	English	Article	pregnant; cesarean birth; vaginal birth	CESAREAN-SECTION RATE; MATERNAL REQUEST; EPIDEMIOLOGY; TRENDS; SURVEILLANCE; BIRTH	The aim of this study was to identify factors associated with preferred type of delivery among pregnant women in Elazig City, Turkey. It is important that pregnant women be adequately informed by health professionals and guided to select the childbirth method that will best ensure their health and that of their babies. Each participant was interviewed in a face-to-face interview and a questionnai…	Publ Hlth Inst,Turkey	1
Aksoy, A. N.; Aydin, F.; Kucur, S. K.; Gozukara, I.	2016	Maternal and fetal doppler velocimetry in women diagnosed with fear of childbirth	Nigerian Journal of Clinical Practice	English	Article	Childbirth; Doppler; fear; fetus; pregnancy; ultrasound	UTERINE ARTERY RESISTANCE; PREGNANT-WOMEN; HEART-RATE; W-DEQ; ANXIETY; DELIVERY; COHORT; QUESTIONNAIRE; STRESS; IMPACT	Aim: This study aimed to investigate maternal and fetal Doppler flow parameters in term pregnant women diagnosed with fear of childbirth (FOC). Materials and Methods: Women between 20 and 40 years with full-term singleton pregnancies (>= 37 gestational weeks) were included in the study. All patients were questioned with Turkish form of Wijma Delivery Expectancy/Experience Questionnaire (W-DEQ) ve…	Nenehatun Hosp, Turkey	3
Aksoy, A. N.; Ozkan, H.; Gundogdu, G.	2015	Fear of childbirth in women with normal pregnancy evolution	Clinical and Experimental Obstetrics & Gynecology	English	Article	Fear of childbirth; Positive birth experience; Parous; Pregnancy planning status	CESAREAN-SECTION; W-DEQ; DELIVERY; EXPERIENCE; PREFERENCE; QUESTIONNAIRE; ASSOCIATION; MODE	Purpose of investigation: The authors aimed to research the prevalence of fear of childbirth (FOC) in women with a positive birth experience and some factors associated with FOC. Materials and Methods: The study sample consisted of 817 women with positive birth experience within the last month of their pregnancy from February 2012 to May 2013. The data were collected with a questionnaire form inc…	Nenehatun Hosp,Turkey	15
Alavi, A.; Askari, M.; Nejad, E. D.; Bagheri, P.	2017	Study the effect of massage with jasmine oil in comparison to aromatherapy with jasmine oil on childbirth process in hospitals of abadan city in 2013	Annals of Tropical Medicine and Public Health	English	Article	Aromatherapy with jasmine oil; childbirth; jasmine oil massage		Backgrounds and Purpose: Since childbirth is a natural phenomenon and is as old as the history of humanity, man has always been involved with the problem of pregnancy and childbirth. Childbirth is one of the most important events of women's life and negative events of this event result in adverse psychological consequences for her and her family. Therefore, some solutions have been concerned to e…	Islamic Azad Univ, Iran	3
Alehagen, S.; Wijma, B.; Lundberg, U.; Wijma, K.	2005	Fear, pain and stress hormones during childbirth	Journal of Psychosomatic Obstetrics and Gynecology	English	Article	childbirth; fear; pain; catecholamines; cortisol; epidural analgesia	CORTICOTROPIN-RELEASING HORMONE; BETA-ENDORPHIN; LABOR PAIN; EPIDURAL ANALGESIA; PRETERM LABOR; CORTISOL; PREGNANCY; PLASMA; BIRTH; WOMEN	Aims. To investigate the course of fear, pain and stress hormones during labor, and the associations between fear, pain, stress hormones and duration of labor in nulliparous women with and without epidural analgesia (EDA). Method. One day during gestation weeks 37-39, urinary and salivary samples were collected to measure catecholamines and cortisol. Hourly during labor, the participants answered…	Linkoping Univ, Sweden	236
Alehagen, S.; Wijma, B.; Wijma, K.	2006	Fear of childbirth before, during, and after childbirth	Acta Obstetricia Et Gynecologica Scandinavica	English	Article	fear of childbirth; pain; pregnancy; labor; postpartum	EPIDURAL ANALGESIA; MATERNAL STRESS; BIRTH OUTCOMES; LABOR PAIN; WOMEN; PREGNANCY; EXPECTATIONS; EXPERIENCES; PREDICTORS; DELIVERY	Background. Only scanty research exists about the relationship between women's expectations during pregnancy and their experiences as reported during the actual process of labor and afterwards. The aims of the present study were: 1. to investigate the associations between fear of childbirth during pregnancy and postpartum and fear and pain during early active labor ( phase 1: cervix dilatation 3 …	Linkoping Univ,Sweden	167
Alehagen, S.; Wijma, K.; Wijma, B.	2001	Fear during labor	Acta Obstetricia Et Gynecologica Scandinavica	English	Article	delivery; fear; labor; primiparous women	MULTIPAROUS WOMEN; PLASMA-CORTISOL; MATERNAL STRESS; BIRTH OUTCOMES; PAIN; CHILDBIRTH; ANXIETY; PREGNANCY; PRIMIPARAS	Background. The aims of the present study were to compare primiparous and multiparous women's experiences of fear of delivery during an early stage of active labor (cervix dilatation 3-5 centimeters) and to study whether fear of delivery, measured during the early stage of active labor, was a predictor of the amount of pain relief received during the remaining part of labor (cervix dilatation 5 c…	Linkoping Univ, Sweden	164
Alimoradi, Z.; Kazemi, F.; Valiani, M.; Gorji, M.	2019	Comparing the effect of auricular acupressure and body acupressure on pain and duration of the first stage of labor: Study protocol for a randomized controlled trial	Trials	English	Article	Auricular acupressure; Body acupressure; Labor pain; Labor duration	EPIDURAL ANALGESIA; ACUPUNCTURE; WOMEN; DELIVERY; ELECTROACUPUNCTURE; DYSMENORRHEA; MEPERIDINE; THERAPY; RELIEF; LI4	Background: Labor pain is one of the leading causes of fear of childbirth. Acupressure is a non-pharmacological pain relief method that has shown promising results in relieving this pain. The present study is designed to compare the effects of body acupressure at multiple points and auricular acupressure on the pain and duration of labor. Methods/design: In a randomized controlled trial, 90 primi…	Qazvin Univ Med Sci, Iran	0
Alipour, Z.; Lamyian, M.; Hajizadeh, E.	2012	Anxiety and fear of childbirth as predictors of postnatal depression in nulliparous women	Women and Birth	English	Article	Postpartum Depression; Anxiety; Fear of Childbirth; Nulliparous Women	POSTPARTUM DEPRESSION; ANTENATAL ANXIETY; RISK-FACTORS; PREGNANCY; DISORDERS; SYMPTOMS; MOTHERS; STRESS	Background and purpose: Perinatal mental health problems have been studied in more than 90% of high income countries but this information is available only for 10% of low and middle income countries. A study on the relationship between anxiety during pregnancy and postpartum depression has not been performed in Iran. This prospective study aimed to investigate whether anxiety and fear of childbir…	Tarbiat Modares Univ, Iran	109
Anderson, C. A.; Gill, M.	2014	Childbirth related fears and psychological birth trauma in younger and older age adolescents	Applied Nursing Research	English	Article	Fear; Psychological birth trauma; Adolescents	POSTTRAUMATIC-STRESS-DISORDER; NULLIPAROUS WOMEN; PREGNANCY; PREVALENCE; EXPERIENCE; PREDICTORS; DELIVERY; ANXIETY; RISK; IMPACT	Aim: The aim of this study is to explore childbirth fears on psychological birth trauma (PBT) by adolescent age. Background: Among adults parity and intrapartum fears including fear of dying, loss of control, pain, and limited support have been associated with negative birth appraisal and symptoms of traumatic stress, defined here as PBT. Methods: This cross-sectional study surveyed a convenience…	Univ Texas,USA	14
Andersson, L.; Sundstrom-Poromaa, I.; Bixo, M.; Wulff, M.; Bondestam, K.; Astrom, M.	2003	Point prevalence of psychiatric disorders during the second trimester of pregnancy: A population-based study	American Journal of Obstetrics and Gynecology	English	Article	depression; anxiety; pregnancy; population-based	GENDER DIFFERENCES; MENTAL-DISORDERS; SEX-DIFFERENCES; DEPRESSION; ANXIETY; CHILDBIRTH/; OBSTETRICS; PUERPERIUM; LIFETIME; SYMPTOMS	OBJECTIVE: This study was undertaken to determine the point prevalence of psychiatric disorders during the second trimester of pregnancy in a population-based sample of pregnant women. STUDY DESIGN: Participants were 1795 consecutive pregnant women attending routine ultrasound screening at two obstetric. clinics in Northern Sweden during 1 year. The Primary Care Evaluation of Mental Disorders (PR…	Sunderby Hosp, Sweden	525
Andersson, L.; Sundstrom-Poromaa, I.; Wulff, M.; Astrom, M.; Bixo, M.	2004	Implications of antenatal depression and anxiety for obstetric outcome	Obstetrics and Gynecology	English	Article	Adult; Anxiety; Depression; Female; Humans; Pregnancy; Pregnancy Complications; Pregnancy Outcome	PSYCHIATRIC-DISORDERS; MENTAL-DISORDERS; EARLY-PREGNANCY; PRIMARY-CARE; SYMPTOMS; MOOD; WOMEN; SYMPTOMATOLOGY; PRIME-MD-1000; PREVALENCE	OBJECTIVE: To investigate the obstetric outcome and health care consumption during pregnancy, delivery, and the early postpartum period in an unselected population-based sample of pregnant women diagnosed with antenatal depressive and/or anxiety disorders, compared with healthy subjects. METHODS: Participants were 1,495 women attending 2 obstetric clinics in Northern Sweden. The Primary Care Eval…	Sunderby Hosp, Sweden	379
Angle, P.; Kurtz-Landy, C.; Djordjevic, J.; Barrett, J.; Kibbe, A.; Sriparamananthan, S.; Lee, Y.; Hamata, L.; Kiss, A.	2017	The angle labor pain questionnaire reliability, validity, sensitivity to change, and responsiveness during early active labor without pain relief	Clinical Journal of Pain	English	Article	pain; obstetrical; measurement; analgesia; labor	LOW-BACK-PAIN; CHILDBIRTH; FORM	Objectives: The Angle Labor Pain Questionnaire (A-LPQ) is a new, condition-specific, multidimensional psychometric instrument that measures the most important dimensions of women's childbirth pain experiences using 5 subscales: The Enormity of the Pain, Fear/Anxiety, Uterine Contraction Pain, Birthing Pain, and Back Pain/Long Haul. This study assessed the A-LPQ's test-retest reliability during ea…	Sunnybrook Res Inst, Canada	5
Angle, P.; Landy, C. K.; Charles, C.; Yee, J.; Watson, J.; Kung, R.; Kronberg, J.; Halpern, S.; Lam, D.; Lie, L. M.; Streiner, D.	2010	Phase 1 development of an index to measure the quality of neuraxial labour analgesia: Exploring the perspectives of childbearing women	Canadian Journal of Anaesthesia-Journal Canadien D Anesthesie	English	Article	biotransformation; drug; anaesthetics volatile; model; pharmacokinetic; recovery	CONTROLLED EPIDURAL ANALGESIA; 0.1-PERCENT ROPIVACAINE; CONTINUOUS-INFUSION; CHILDBIRTH; SATISFACTION; PAIN	Modern neuraxial labour analgesia reflects a shift in obstetrical anesthesia thinking - away from a simple focus on pain relief towards a focus on the overall quality of analgesia. However, advances in the methods used to measure outcomes have not kept pace with clinical progress, and these approaches must evolve to facilitate meaningful assessment of the advances provided towards the quality of …	Univ Toronto, Canada	36
Angle, P. J.; Landy, C. K.; Djordjevic, J.; Barrett, J.; Kibbe, A.; Sriparamananthan, S.; Lee, Y.; Hamata, L.; Zaki, P.; Kiss, A.	2016	Performance of the angle labor pain questionnaire during initiation of epidural analgesia in early active labor	Anesthesia and Analgesia	English	Article		PERSPECTIVES; QUALITY; TRIAL	BACKGROUND: The Angle Labor Pain Questionnaire (A-LPQ) is a new, 22-item multidimensional psychometric questionnaire that measures the 5 most important dimensions of women's childbirth pain experiences using 5 subscales: The Enormity of the Pain, Fear/Anxiety, Uterine Contraction Pain, Birthing Pain, and Back Pain/Long Haul. Previous work showed that the A-LPQ has overall good psychometric proper…	Sunnybrook Hlth Sci Ctr, Canada	11
Antic, L. Z.; Rados, S. N.; Jokic-Begic, N.	2019	Are non-pregnant women afraid of childbirth? Prevalence and predictors of fear of childbirth in students	Journal of Psychosomatic Obstetrics & Gynecology	English	Article	Fear of childbirth; non-pregnant women; anxiety sensitivity; trait anxiety; birth knowledge	ANXIETY SENSITIVITY; PREGNANCY; DELIVERY	Introduction: Fear of childbirth (FOC) has been mostly studied in peripartum women; however, it can be present in non-pregnant young women, and the question is whether it occurs even before pregnancy planning. Objective: (1) to determine the prevalence of clinically significant FOC in non-pregnant female students, and (2) to investigate the role of anxiety sensitivity (AS), trait anxiety, childbi…	Clin Hosp Ctr Sisters Charity, Croatia	2
Apaydin, H.; Kukulu, K.	2019	Fear levels of the childbirth of primiparaous women applying to emergency obstetric unit	Australasian Medical Journal	English	Article	Emergency birth; fear of childbirth; nursing; primiparaous; tokophobia	TURKISH VERSION; W-DEQ; QUESTIONNAIRE; DISTRESS; DELIVERY; IMPACT	Background Emergency service is a complex and dynamic environment mostly simultaneously managing the conditions of different patients and which is delicate in terms of time. Health care providers should be aware of influence the environment during labour. Aims The aim of this research was to determine the level of fear of childbirth of primiparaous women, who has applied to emergency obstetric un…	Akdeniz Univ, Turkey	0
Areskog, B.; Kjessler, B.; Uddenberg, N.	1982	Identification of women with significant fear of childbirth during late pregnancy	Gynecologic and Obstetric Investigation	English	Article	Fear of childbirth; Questionnair interview		An unselected, consecutive series of 139 third-trimester pregnant women was investigated concerning 'fear of delivery'. Two methods to identify women with this sentiment were used independently and on the same occasion; i.e. a personal interview and a questionnaire including statements concerning 'fear of childbirth' to be affirmed or denied. The results obtained by the two methods were found to …	UNIV LUND HOSP,SWEDEN	103
Areskog, B.; Uddenberg, N.; Kjessler, B.	1981	Fear of childbirth in late pregnancy	Gynecologic and Obstetric Investigation	English	Article	Fear of childbirth; Pregnant women; Incidence		A consecutive unselected series of 139 pregnant women were personally interviewed during their 31st--33rd week of gestation concerning their feelings at the prospect of the anticipated delivery. A severe fear of childbirth was admitted by 9 women (6%), and another 23 (17%) expressed a more moderate, but still distinct fear of delivery. Fear of physical pain was not found to be a dominant contribu…	UNIV LUND HOSP,SWEDEN	218
Areskog, B.; Uddenberg, N.; Kjessler, B.	1983	Experience of delivery in women with and without antenatal fear of childbirth	Gynecologic and Obstetric Investigation	English	Article	Fear of childbirth; Pregnant women; Delivery experience; Pain; Early child attachment		Late pregnant women with and without fear of childbirth were identified by means of a questionnaire. Their delivery experiences were estimated by means of interviews 3-4 days after parturition. Women with antenatal fear of delivery were found to run an increased risk of having a negative delivery experience and of possibly also finding difficulties in the attachment to their children in the immed…	KAROLINSKA INST,SWEDEN	99
Areskog, B.; Uddenberg, N.; Kjessler, B.	1984	Postnatal emotional balance in women with and without antenatal fear of childbirth	Journal of Psychosomatic Research	English	Article			Women in the later stages of pregnancy were identified as 'suffering' or 'not suffering' from fear of childbirth by means of a special questionnaire. The two samples were interviewed two months after delivery. Women with antenatal fear of childbirth were found to run an increased risk of sustaining severe emotional imbalance postnatally with possible implications on their relationship to the chil…	KAROLINSKA INST,SWEDEN	78
Arik, R. M.; Parada, C.; Tonete, V. L. P.; Sleutjes, F. C. M.	2019	Perceptions and expectations of pregnant women about the type of birth	Revista Brasileira De Enfermagem	English	Article	Pregnant Women; Parturition; Humanization of Assistance; Nursing; Qualitative Research	REQUEST	Objective: to understand the perceptions and expectations of pregnant women about the type of birth. Method: this is a qualitative research, based on the assumptions of the Humanization of Obstetric Care. 15 pregnant women were interviewed twice at the beginning and the end of gestation between October 2015 and May 2016. Data were analyzed according to the method of the Discourse of the Collectiv…	Univ Estadual Paulista, Brazil	0
Arikan, I.; Barut, A.; Harma, M.; Harma, I. M.; Gezer, S.; Ulubasoglu, H.	2012	Cesarean section with relative indications versus spontaneous vaginal delivery: Short-term outcomes of maternofetal health	Clinical and Experimental Obstetrics & Gynecology	English	Article	Planned cesarean delivery; Mortality; Morbidity; Short-term outcomes	FRANK BREECH PRESENTATION; MATERNAL MORTALITY; CEREBRAL-PALSY; RANDOMIZED MANAGEMENT; RESPIRATORY MORBIDITY; NULLIPAROUS WOMEN; RISK-FACTORS; LABOR; TRIAL; MODE	Aim: The aim of the study was to compare maternal and perinatal mortality and short-term outcomes of maternal and perinatal health between a cesarean group with relative indications and a vaginal delivery group. Methods: A total of 1,119 patients were included; 582 were delivered by spontaneous vaginal birth and 537 delivered by cesarean section without labor. The indication for cesarean section …	Zonguldak Karaelmas Univ, Turkey	21
Asnong, C.; Fellmeth, G.; Plugge, E.; San Wai, N.; Pimanpanarak, M.; Paw, M. K.; Charunwatthana, P.; Nosten, F.; McGready, R.	2018	Adolescents' perceptions and experiences of pregnancy in refugee and migrant communities on the thailand-myanmar border: A qualitative study	Reproductive Health	English	Article	Adolescent pregnancy; Refugee; Migrant; Myanmar; Qualitative; Sexual and reproductive health; Contraception; Stigma; Forced marriage; Domestic violence		Background: Adolescent pregnancy remains a global health concern, contributing to 11% of all births worldwide and 23% of the overall burden of disease in girls aged 15-19 years. Premature motherhood can create a negative cycle of adverse health, economic and social outcomes for young women, their babies and families. Refugee and migrant adolescent girls might be particularly at risk due to povert…	Univ Oxford, England	3
Atis, F. Y.; Rathfisch, G.	2018	The effect of hypnobirthing training given in the antenatal period on birth pain and fear	Complementary Therapies in Clinical Practice	English	Article		CESAREAN-SECTION; CHILDBIRTH; WOMEN; PREDICTORS; SWEDEN		Near East Univ, Turkey	4
Avasarala, S.; Mahendran, M.	2009	A survey of women's experiences following instrumental vaginal delivery	Journal of Obstetrics and Gynaecology	English	Article	Experiences; instrumental vaginal delivery; perspectives	OPERATIVE DELIVERY; MODE; 2ND-STAGE; COHORT; LABOR	There is little published data on women's experiences of having had an instrumental vaginal delivery (IVD). We conducted a postal survey of women who had IVD at our centre between November 2007 and January 2008, using a semi-structured questionnaire to ascertain perceptions. The response rate was 63% (58/92). Eleven (19%) felt that the risks and benefits of an IVD were explained to them. Although…	Royal Lancaster Infirm, England	11
Avramovic, L.; Cutura, N.; Soldo, V.; Curkovic, A.; Lazic-Mitrovic, T.	2010	Newborns from deliveries with epidural anaesthesia	Srpski Arhiv Za Celokupno Lekarstvo	Serbian	Article	epidural anaesthesia; newborn; perinatal morbidity; type of delivery		Introduction The use of epidural anaesthesia in delivery with the purpose to reduce pain and fear in a pregnant woman has the influence on the physiological status of the woman in childbirth and the course of delivery. From the epidural space of the pregnant woman, one part of free anaesthetic comes in the foetal circulation through the mother's circulation and placenta and connects with the foet…	Clin Gynaecol, Serbia	1
Ayers, S.; Wright, D. B.; Thornton, A.	2018	Development of a measure of postpartum ptsd: The city birth trauma scale	Frontiers in Psychiatry	English	Article	birth; PTSD; questionnaire; postpartum; measure; trauma; scale	POSTTRAUMATIC-STRESS-DISORDER; CHILDBIRTH; METAANALYSIS; DSM-5; QUESTIONNAIRE; PREVALENCE	Post-traumatic stress disorder (PTSD) affects 4% of women after birth yet there are very few questionnaire measures of postpartum PTSD that have been validated in this population. In addition, none of the available questionnaires assess postpartum PTSD in accordance with criteria specified in the latest edition of the Diagnostic and Statistical Manual [DSM-5, (1)]. The City Birth Trauma Scale is …	City Univ London, England	14
Baas, M. A. M.; Stramrood, C. A. I.; Dijksman, L. M.; de Jongh, A.; van Pampus, M. G.	2017	The optimum-study: Emdr therapy in pregnant women with posttraumatic stress disorder after previous childbirth and pregnant women with fear of childbirth: Design of a multicentre randomized controlled trial	European Journal of Psychotraumatology	English	Article	Posttraumatic stress disorder; fear of childbirth; eye movement desensitization and reprocessing; EMDR; PTSD; trauma; anxiety; pregnancy; postpartum; obstetrics	EYE-MOVEMENT DESENSITIZATION; FOCUSED TREATMENT APPROACH; NULLIPAROUS WOMEN; HOSPITAL ANXIETY; GESTATIONAL-AGE; RISK-FACTORS; DEPRESSION; QUESTIONNAIRE; INTERVENTION; METAANALYSIS	Background: Approximately 3% of women develop posttraumatic stress disorder (PTSD) after giving birth, and 7.5% of pregnant women show a pathological fear of childbirth (FoC). FoC or childbirth-related PTSD during (a subsequent) pregnancy can lead to a request for an elective caesarean section as well as adverse obstetrical and neonatal outcomes. For PTSD in general, and several subtypes of speci…	Onze Lieve Vrouw Hosp, Netherlands	18
Bahl, R.; Strachan, B.; Murphy, D. J.	2004	Outcome of subsequent pregnancy three years after previous operative delivery in the second stage of labour: Cohort study	Bmj-British Medical Journal	English	Article	cancer; hypercoagulability; procoagulants factor; angiogenesis	RANDOMIZED CONTROLLED-TRIAL; CESAREAN-SECTION; MODE; CHILDBIRTH; PREVALENCE; MORBIDITY; SYMPTOMS; IMPACT; PARITY; VIEWS	Objective To evaluate die reproductive outcome and the mode of delivery in subsequent pregnancies after instrumental vaginal delivery in theatre or caesarean section at full dilatation. Design Prospective cohort study. Setting Two urban hospitals with a combined total of 10000 deliveries a year. Participants A cohort of 393 women with term, singleton, cephalic pregnancies who needed operative del…	Univ Dundee, Scotland	150
Bailham, D.; Slade, P.; Joseph, S.	2004	Principal components analysis of the perceptions of labour and delivery scale and revised scoring criteria	Journal of Reproductive and Infant Psychology	English	Article	investment; consumer behaviour; choice behaviour	POSTTRAUMATIC-STRESS-DISORDER; CHILDBIRTH; EXPERIENCE; SATISFACTION; PREDICTORS; SYMPTOMS; TRAUMA	The aim of the present study was to investigate the component structure of the Perceptions of Labour and Delivery Scale (PLDS). One hundred and seven women completed the PLDS. Inspection of the scree plot, following principal components analysis, revealed three components above the marked elbow. These were characterised as staff support during delivery, pain and distress during delivery, and fear…	Univ Warwick, England	17
Bailit, J. L.; Schulkin, J.; Dawson, N. V.	2007	Risk-adjusted cesarean rates - what risk factors for cesarean delivery are important to practicing obstetricians?	Journal of Reproductive Medicine	English	Article	cesarean section; quality of health care; risk adjustment		OBJECTIVE: To determine which primary cesarean delivery risk factors are important to practicing physicians. STUDY DESIGN: A sample of current members of the American College of Obstetrician Gynecologists were surveyed about the risk factors for primary cesarean delivery that they thought were most important. Data on demographic and practice characteristics were also collected. Sample size was de…	Case Western Reserve Univ, USA	14
Bak, B.; Mastalerz, M.	2016	Effectiveness of childbirth classes in reducing anxiety before birth depending on age and education	Medical Studies-Studia Medyczne	English	Article	anxiety; birth; childbirth school	PRENATAL-CARE; WOMEN; FEAR; PREGNANCY; EXPERIENCE; RESPONSES; STRESS; INTERVENTION; HEALTH; RISK	Introduction: Pregnancy and childbirth are among the most special moments in women's lives, but are sometimes associated with negative emotions. In many cases, the fear of childbirth leads to a request to perform a caesarean section. Aim of the research: To evaluate the subjective opinion on the perceived fear of childbirth and the effectiveness of participation in childbirth classes depending on…	Jan Kochanowski Univ, Poland	2
Baker, S. R.; Choi, P. Y. L.; Henshaw, C. A.; Tree, J.	2005	I felt as though i'd been in jail': Women's experiences of maternity care during labour, delivery and the immediate postpartum	Feminism & Psychology	English	Article	childbirth; choice; health professionals; medical authority	RANDOMIZED CONTROLLED-TRIAL; MIDWIFERY CARE; HEALTH-CARE; CHILDBIRTH; SATISFACTION; PERCEPTIONS; EXPECTATIONS; OUTCOMES; BIRTH; DISSATISFACTION	It has been widely recognized, both in the UK and internationally, that there is a need for a multidimensional or holistic approach to maternity care, which incorporates psychological as well as physical aspects, in order to optimize women's experiences both in the intra- and postpartum period. Central to such an approach is the relationship between women and maternity care staff. The aim of this…	Univ Sheffield, England	161
Bakhtari, F.; Nadrian, H.; Matlabi, H.; Sarbakhsh, P.; Bidar, M.	2019	Personal, interpersonal, and organizational predictors of the mode of delivery among urban women: A prospective study with socio-ecological approach	Clinical Nursing Research	English	Article	childbirth; socio-ecological model; women; mode of delivery; cesarean section; cohort study	CHILDBIRTH SELF-EFFICACY; CESAREAN-SECTION; PREGNANT-WOMEN; VAGINAL BIRTH; DETERMINANTS; PREFERENCE; EDUCATION; CHOOSE	The aim of this prospective study was to investigate the predictors of choosing mode of delivery (MOD) among Iranian urban women applying the socio-ecological model. In 2015, a convenient sample of 530 pregnant women in urban regions of Urmia, Iran, was recruited to complete a socio-ecological approach-based questionnaire. Then, 1 week after childbirth, the women were followed up by telephone to …	Tabriz Univ Med Sci, Iran	3
Bayes, S.; Fenwick, J.; Hauck, Y.	2008	A qualitative analysis of women's short accounts of labour and birth in a western australian public tertiary hospital	Journal of Midwifery & Womens Health	English	Article	childbirth; expectations; experience; fear; satisfaction	RANDOMIZED CONTROLLED-TRIAL; RISK-FACTORS; POSTTRAUMATIC-STRESS; POSTNATAL DEPRESSION; PREGNANT-WOMEN; CHILDBIRTH; EXPERIENCE; FEAR; CARE; SATISFACTION	This paper reports the findings of the postnatal qualitative arm of a larger study, which investigated women's prenatal and postnatal levels of childbirth fear. Women's expectations and experiences of labour and birth in a Western Australian public tertiary hospital were identified following thematic analysis of short written accounts from 141 participants who had given birth in the previous 6 to…	King Edward Mem Hosp, Australia	36
Bayrampour, N.; Nourizadeh, R.; Mirghafourvand, M.; Mehrabi, E.; Mousavi, S.	2019	Psychometric properties of the pregnancy-related anxiety questionnaire-revised2 among iranian women	Crescent Journal of Medical and Biological Sciences	English	Article	Anxiety; Pregnancy; Psychometric; Validity; Reliability	SPONTANEOUS PRETERM BIRTH; PRENATAL DEPRESSION; MATERNAL ANXIETY; 1ST-TIME MOTHERS; STRESS; DISTRESS; SYMPTOMS	Objectives: The pregnancy-related anxiety questionnaire is one of the specialized scales designed for pregnancy-related anxiety measurement including fear of delivery, fear of birth of a handicapped child, and concern about pregnancy- and delivery-related body changes. The present study aimed to assess psychometric properties of Pregnancy Related Anxiety Questionnaire- Revised2 (PRAQ-R-2) among I…	Tabriz Univ Med Sci, Iran	0
Beattie, J.; Hall, H.; Biro, M. A.; East, C.; Lau, R.	2017	Effects of mindfulness on maternal stress, depressive symptoms and awareness of present moment experience: A pilot randomised trial	Midwifery	English	Article	Perinatal stress; Depression; Mindfulness; Randomized; Controlled trial; Qualitative research	POSTNATAL DEPRESSION; ANTIDEPRESSANT TREATMENT; COGNITIVE THERAPY; SELF-EFFICACY; MENTAL-HEALTH; LABOR PAIN; PREGNANCY; ANXIETY; INTERVENTION; DISORDERS	Objective: To determine the feasibility and acceptability and measure the effects of a mindfulness intervention compared to a pregnancy support program on stress, depressive symptoms and awareness of present moment experience. Design: A pilot randomised trial using mixed methods. Participants and Setting: Forty-eight women attending a maternity service were randomly allocated to a mindfulness-bas…	Monash Univ, Australia	9
Behague, D. P.; Victora, C. G.; Barros, F. C.	2002	Consumer demand for caesarean sections in brazil: Population based birth cohort study linking ethnographic an epidemiological methods	Bmj-British Medical Journal	English	Article	Research Report; Cohort Analysis; Epidemiologic Methods; Urban Population; Women; Pregnant Women; Hospital Personnel; Cesarean Section; Informed Choice; Decision Making	DELIVERY; RATES	Objectives To investigate why some women prefer caesarean sections and how decisions to medicalise birthing are influenced by patients, doctors, and die sociomedical environment Design Population based birth cohort study, using ethnographic and epidemiological methods. Setting Epidemiological study: women living in die urban area of Pelotas, Brazil who gave birth in hospital during the study. Eth…	Univ Fed Pelotas, Brazil	46
Beland, M.; Chabot, K.; Gervais, L. G.; Morin, A. J. S.; Gosselin, P.	2012	French adaptation and validation of a scale measuring the fear of childbirth	Encephale-Revue De Psychiatrie Clinique Biologique Et Therapeutique	French	Article	Fear; Chilcbirth; Questionnaire; Psychometric properties; Reliability; Validity; Tokophobia	POSTTRAUMATIC-STRESS-DISORDER; EMERGENCY CESAREAN-SECTION; STATE WORRY QUESTIONNAIRE; LATE PREGNANCY; MODELS; DELIVERY; RISK	Objectives. - The fear of childbirth, a central aspect of tokophobia, recently started to capture the attention of the scientific community as a potential determinant of obstetric and post-natal complications. However, studies on this subject are still few and this can be partly explained by the lack of validated instruments, especially in French. This paper presents the results from two studies …	Univ Sherbrooke, Canada	1
Benyamini, Y.; Molcho, M. L.; Dan, U.; Gozlan, M.; Preis, H.	2017	Women's attitudes towards the medicalization of childbirth and their associations with planned and actual modes of birth	Women and Birth	English	Article	Medicalization; Caesarean section; Natural childbirth; Attitudes; Fear of birth	RISK; CHOOSE; EXPECTATIONS; PREFERENCES; EXPERIENCES; DISCOURSES; DECISIONS; COHORT; PLACE; CARE	Problem: Rates of medical interventions in childbirth have greatly increased in the Western world. Background: Women's attitudes affect their birth choices. Aim: To assess women's attitudes towards the medicalization of childbirth and their associations with women's background as well as their fear of birth and planned and unplanned modes of birth. Methods: This longitudinal observational study i…	Tel Aviv Univ, Israel	19
Berg, M.; Goldkuhl, L.; Nilsson, C.; Wijk, H.; Gyllensten, H.; Lindahl, G.; Moberg, K. U.; Begley, C.	2019	Room4birth-the effect of an adaptable birthing room on labour and birth outcomes for nulliparous women at term with spontaneous labour start: Study protocol for a randomised controlled superiority trial in sweden	Trials	English	Article	Birth environment; Birthing room; Person-centred care; Labour; Randomised controlled trial	HEALTH-CARE FACILITIES; CHILDBIRTH; FEAR; ENVIRONMENT; EXPERIENCE; DELIVERY; RISK; HOME; PREVALENCE; INDUCTION	Background: An important prerequisite for optimal healthcare is a secure, safe and comfortable environment. There is little research on how the physical design of birthing rooms affects labour, birth, childbirth experiences and birthing costs. This protocol outlines the design of a randomised controlled superiority trial (RCT) measuring and comparing effects and experiences of two types of birthi…	Gothenburg Univ, Sweden	0
Bergstrom, M.; Rudman, A.; Waldenstrom, U.; Kieler, H.	2013	Fear of childbirth in expectant fathers, subsequent childbirth experience and impact of antenatal education: Subanalysis of results from a randomized controlled trial	Acta Obstetricia Et Gynecologica Scandinavica	English	Article	Antenatal education; childbirth experience; fatherhood; pregnancy; psychoprophylaxis	CAMBRIDGE WORRY SCALE; SWEDISH WOMEN; PREGNANCY; POPULATION; DEPRESSION; STRESS; DELIVERY; ANXIETY; RISK; MEN	Objective. To explore if antenatal fear of childbirth in men affects their experience of the birth event and if this experience is associated with type of childbirth preparation. Design. Data from a randomized controlled multicenter trial on antenatal education. Setting. 15 antenatal clinics in Sweden between January 2006 and May 2007. Sample. 762 men, of whom 83 (10.9%) suffered from fear of chi…	Karolinska Inst, Sweden	34
Berlit, S.; Lis, S.; Hafner, K.; Kleindienst, N.; Baumgartner, U.; Treede, R. D.; Sutterlin, M.; Schmahl, C.	2018	Changes in birth-related pain perception impact of neurobiological and psycho-social factors	Archives of Gynecology and Obstetrics	English	Article	Birth; Pain; Social support; Abuse; Anxiety; Fear of childbirth	LABOR PAIN; WOMEN; MODULATION; QUESTIONNAIRE; CHILDBIRTH; EXPERIENCES; PREDICTORS; PREGNANCY; TRAUMA; FEAR	To analyse post-partum short- and long-term pain sensitivity and the influence of endogenous pain inhibition as well as distinct psycho-social factors on birth-related pain. Pain sensitivity was assessed in 91 primiparous women at three times: 2-6 weeks before, one to 3 days as well as ten to 14 weeks after childbirth. Application of a pressure algometer in combination with a cold pressor test wa…	Heidelberg Univ, Germany	0
Bermudez-Tamayo, C.; Ruiz, E. F.; Moreno, G. P.; Maroto-Navarro, G.; Garcia-Mochon, L.; Perez-Ramos, F. J.; Cano-Aguilar, A.; Velez, M. D.	2017	Barriers and enablers in the implementation of a program to reduce cesarean deliveries	Reproductive Health	English	Article	Cesarean section; Clinical practice guidelines; Evidence-based medicine	FEEDBACK INTERVENTIONS; PHYSICIAN BEHAVIOR; VAGINAL BIRTH; SECTION; AUDIT; RATES; CARE; ELEMENTS	Background: Conducting audits, implementing best practices and giving feedback to the professionals have shown considerable promise in reducing rates of cesarean delivery and mother-child morbidity. The purpose of the study is two-fold: a) to identify the factors that facilitate change in current practices and thus reduce the use of obstetric interventions, and b) to better understand the barrier…	Andalusian Sch Publ Hlth, Spain	4
Boorman, R. J.; Devilly, G.; Gamble, J.; Creedy, D. K.; Fenwick, J.	2014	Childbirth and criteria for traumatic events	Midwifery	English	Article	Childbirth; Trauma; PTSD; Prevalence	POSTTRAUMATIC-STRESS-DISORDER; MENTAL-HEALTH; PREVALENCE; SYMPTOMS; DEPRESSION; WOMEN; FEAR	Objective: for some women childbirth is physically and psychologically traumatic and meets Criterion A1 (threat) and A2 (intense emotional response) for Posttraumatic Stress Disorder of the Diagnostic and Statistical Manual of Mental Disorders Fourth Edition (DSM-IV).This study differentiates Criterion A1 and A2 to explore their individual relationship to prevalence rates for posttraumatic stress…	Griffith Univ, Australia	99
Boryri, T.; Navidian, A.; Marghzari, N.	2019	Comparison of the effect of muscle relaxation and guided imagery on happiness and fear of childbirth in primiparous women admitted to health care centers	International Journal of Womens Health and Reproduction Sciences	English	Article	Happiness; Fear of Childbirth; Muscle Relaxation; Guided Imagery; Primiparous	PREGNANT-WOMEN; PAIN	Objectives: Giving birth is a unique experience that requires a pregnant woman's ability to cope with labor pain. Using happiness, this potential can be given to a pregnant woman. This study was performed to compare the effect of muscle relaxation and guided imagery on the happiness and fear of delivery in primiparous women. Materials and Methods: This quasi-experimental study was carried out on …	Zahedan Univ Med Sci, Iran	0
Boryri, T.; Noori, N. M.; Yughobinia, F.	2016	Experiences of primiparous mothers regarding natural childbirth problems (a qualitative study)	International Journal of Medical Research & Health Sciences	English	Article	natural childbirth problems; primiparous; experiences	SUPPORT	Women experience several problems during the childbirth process which always remain with them throughout their lives. These problems affect the health of the mother and the child, the emotional relationship between them, the sexual activity and the desire to have her next child in the future. This qualitative study is designed to explore the experiences of primiparous women about natural childbir…	Zahedan Univ Med Sci, Iran	2
Brockington, I. F.; Macdonald, E.; Wainscott, G.	2006	Anxiety, obsessions and morbid preoccupations in pregnancy and the puerperium	Archives of Womens Mental Health	English	Article	perinatal anxiety; perinatal depression; obsessive compulsive disorder; querulant disorder; dysmorphophobia	POSTTRAUMATIC-STRESS-DISORDER; PANIC DISORDER; COMPULSIVE DISORDER; POSTPARTUM DEPRESSION; COMMUNITY SAMPLE; WOMEN; CHILDBIRTH; SYMPTOMS; MOTHERS; ONSET	129 mothers referred to specialist psychiatric services in Birmingham and Christchurch were interviewed with the Birmingham Interview. Anxiety disorders were more frequent than depression during pregnancy, and equally frequent after delivery. The focus of pre- and post-partum anxiety may be important for psychological treatment. At a severe level, the most common prepartum theme was fear of foeta…	Univ Birmingham, New Zealand	173
Burcher, P.; Cheyney, M. J.; Li, K. N.; Hushmendy, S.; Kiley, K. C.	2016	Cesarean birth regret and dissatisfaction: A qualitative approach	Birth-Issues in Perinatal Care	English	Article	cesarean birth; communication; patient dissatisfaction	POSTTRAUMATIC-STRESS-DISORDER; SHARED DECISION-MAKING; RISK-FACTORS; PSYCHOSOCIAL OUTCOMES; HEALTH-PROBLEMS; CHILDBIRTH; DELIVERY; PREVALENCE; DEPRESSION; INFANTS	BackgroundThe most consistently noted difference between unplanned cesarean and vaginal births is patient dissatisfaction or regret. This has been explored in multiple quantitative studies. However, the causes of this dissatisfaction remain elusive as a result of the limitations of survey instruments that restrict possible choices. MethodsUsing open-ended, semi-structured interviews (n = 14), the…	Albany Med Coll, USA	12
Burrowes, S.; Holcombe, S. J.; Jara, D.; Carter, D.; Smith, K.	2017	Midwives' and patients' perspectives on disrespect and abuse during labor and delivery care in ethiopia: A qualitative study	Bmc Pregnancy and Childbirth	English	Article	Midwives; Respectful maternity care; Disrespect and abuse; Maternity care; Quality; Patients' rights; Woman-centred care	MATERNITY CARE; HEALTH-CARE; UNIVERSAL-DECLARATION; HUMAN-RIGHTS; CHILDBIRTH; TANZANIA; AFRICA; WOMEN; EXPERIENCES; RESPECTFUL	Background: It is increasingly recognized that disrespect and abuse of women during labor and delivery is a violation of a woman's rights and a deterrent to the use of life-saving, facility-based labor and delivery services. In Ethiopia, rates of skilled birth attendance are still only 28% despite a recent dramatic national scale up in the numbers of trained providers and facilities. Concerns hav…	Touro Univ Calif, USA	23
Buyukbayrak, E. E.; Kaymaz, O.; Kars, B.; Karsidag, A. Y. K.; Bektas, E.; Unal, O.; Turan, C.	2010	Caesarean delivery or vaginal birth: Preference of turkish pregnant women and influencing factors	Journal of Obstetrics and Gynaecology	English	Article	Caesarean delivery; vaginal delivery; caesarean request; delivery type preference	SECTION; ATTITUDES; REQUEST; RATES	The aim of this study was to assess the preference of pregnant women for mode of delivery in an uncomplicated pregnancy and reasons of their choice, also to determine if maternal characteristics were predictors of maternal preference. Pregnant women applying to the antenatal clinic for a routine control visit were recruited. After verbal consents, a questionnaire was administered to 1,588 pregnan…	Dr Lutfi Kirdar Kartal Educ & Res Hosp, Turkey	56
Byrne, J.; Hauck, Y.; Fisher, C.; Bayes, S.; Schutze, R.	2014	Effectiveness of a mindfulness-based childbirth education pilot study on maternal self-efficacy and fear of childbirth	Journal of Midwifery & Womens Health	English	Article	childbirth education; complementary and alternative therapies; midwifery; education; pain and coping during labor; patient education; quantitative research	STRESS; EXPERIENCES; PREGNANCY	IntroductionThis pilot study tested the feasibility and effectiveness of using Mindfulness-Based Childbirth Education (MBCE), a novel integration of mindfulness meditation and skills-based childbirth education, for mental health promotion with pregnant women. The MBCE protocol aimed to reduce fear of birth, anxiety, and stress and improve maternal self-efficacy. This pilot study also aimed to det…	Curtin Univ, Australia	118
Byrskog, U.; Ahrne, M.; Small, R.; Andersson, E.; Essen, B.; Adan, A.; Ahmed, F. H.; Tesser, K.; Liden, Y.; Israelsson, M.; Ahman-Berndtsson, A.; Schytt, E.	2019	Rationale, development and feasibility of group antenatal care for immigrant women in sweden: A study protocol for the hooyo project	Bmj Open	English	Article	feasibility study; group antenatal care; immigrants; midwives; process evaluation; somali-born women	GROUP PRENATAL-CARE; EVALUATING COMPLEX INTERVENTIONS; PERINATAL OUTCOMES; PSYCHOSOCIAL RISK; MATERNITY CARE; PREGNANCY; SATISFACTION; REFLECTIONS; EXPERIENCES; SERVICES	Introduction Somali-born women comprise a large group of immigrant women of childbearing age in Sweden, with increased risks for perinatal morbidity and mortality and poor experiences of care, despite the goal of providing equitable healthcare for the entire population. Rethinking how care is provided may help to improve outcomes. Overall aim To develop and test the acceptability, feasibility and…	Dalarna Univ, Sweden	0
Calderani, E.; Giardinelli, L.; Scannerini, S.; Arcabasso, S.; Compagno, E.; Petraglia, F.; Ricca, V.	2019	Tocophobia in the dsm-5 era: Outcomes of a new cut-off analysis of the wijma delivery expectancy/experience questionnaire based on clinical presentation	Journal of Psychosomatic Research	English	Article	Cesarean section; Fear of childbirth; Post-partum mood; Pregnancy; Psychopathology; Tocophobia	CESAREAN-SECTION; NULLIPAROUS WOMEN; MENTAL-HEALTH; POSTNATAL DEPRESSION; MATERNAL REQUEST; BIRTH OUTCOMES; EVENT SCALE; FEAR; CHILDBIRTH; ANXIETY	Introduction and aims: Diagnosis of tocophobia using existing instruments is an area of active investigation. Although a range of Wijma Delivery Experience Questionnaire (W-DEQ) cut-off scores has been suggested for detecting tocophobia, there is no consensus among researchers about an optimal cut-off score. The primary goal of the present study was to identify a cut-off value while referring to …	Univ Florence, Italy	3
Callister, L. C.; Corbett, C.; Reed, S.; Tomao, C.; Thornton, K. G.	2010	Giving birth the voices of ecuadorian women	Journal of Perinatal & Neonatal Nursing	English	Article	birth stories; Ecuadorian women; ethnographic inquiry	CULTURAL COMPETENCE; HEALTH; ADOLESCENTS; PREGNANCY; KNOWLEDGE; CARE	Purpose: The purpose of this ethnographic study was to describe the perceptions of Ecuadorian childbearing women Background: No studies published in English could be found documenting the perspectives of Ecuadorian childbearing women about their birth experiences. Method: Thirty-two women who had recently given birth in Guayaquil, Ecuador participated in audiotaped interviews, which were analyzed…	Brigham Young Univ, USA	32
Campo-Engelstein, L.; Howland, L. E.; Parker, W. M.; Burcher, P.	2015	Scheduling the stork: Media portrayals of women's and physicians' reasons for elective cesarean delivery	Birth-Issues in Perinatal Care	English	Article	decision making; elective cesareans; media portrayal; social norms	MATERNAL REQUEST; HIGH AGREEMENT; LOW KAPPA; IMPACT	BackgroundMedia interest in cesarean delivery has grown in recent years driven both by rising cesarean delivery rates and the decision by the American College of Obstetrics and Gynecology (ACOG) to permit elective cesarean (EC) delivery. MethodsA content analysis of United States newspaper and magazine articles from 2000 to 2013 (n=131 articles) was completed to understand how the news media port…	Albany Med Coll, USA	7
Capik, A.; Durmaz, H.	2018	Fear of childbirth, postpartum depression, and birth-related variables as predictors of posttraumatic stress disorder after childbirth	Worldviews on Evidence-Based Nursing	English	Article	fear of childbirth; postpartum depression; postpartum posttraumatic stress disorder; birth-related variables; childbirth	CESAREAN-SECTION; RISK-FACTORS; W-DEQ; EXPERIENCES; QUESTIONNAIRE; PERCEPTIONS; RELIABILITY; SYMPTOMS; VALIDITY; HEALTH	Background Childbirth may be a significant cause of postpartum posttraumatic stress disorder (PTSD) in women. Aims Methods The objective of this study is to examine the effect of fear of childbirth, postpartum depression, and certain birth-related variables on postpartum PTSD. This study is a cross-sectional study. The study was carried out in a maternity hospital nonstress unit between December …	Ataturk Univ, Turkey	5
Cappelletti, G.; Nespoli, A.; Fumagalli, S.; Borrelli, S. E.	2016	First-time mothers' experiences of early labour in italian maternity care services	Midwifery	English	Article	Early labour; Latent phase; Women's experiences; Italy; Maternity services	CONTROLLED-TRIAL; EARLY ADMISSION; LATENT PHASE; MANAGEMENT; HOSPITALIZATION; DELIVERY; IMPACT	Objective: The aim of this study is to explore first-time mothers' experiences of early labour in Italian maternity care services when admitted to hospital or advised to return home after maternity triage assessment. Setting: The study was conducted in a second-level maternity hospital in northern Italy with an obstetric unit for both low-and high-risk women. Participants: The participants includ…	Fdn MBBM, Italy	11
Carissoli, C.; Villani, D.; Gasparri, D.; Riva, G.	2017	Enhancing psychological wellbeing of women approaching the childbirth: A controlled study with a mobile application	Annual Review of Cybertherapy and Telemedicine	English	Article	App; pregnancy wellbeing; Positive Technology; Mindfulness	RANDOMIZED CONTROLLED-TRIAL; MENTAL-HEALTH; PREGNANCY; ANXIETY; DEPRESSION; QUESTIONNAIRE; INTERVENTIONS; FEAR	Pregnancy is a critical period in a woman's life, a time of great physical and psychological changes. Maternal prenatal anxiety and stress are often present and associated with fear of labor and with possible negative outcomes for both mother and child. To help pregnant women to manage better their affective state and childbirth expectations the mobile app BenEssere Mamma was developed. The app c…	Univ Cattolica Sacro Cuore, Italy	0
Carlander, A. K. K.; Andolf, E.; Edman, G.; Wiklund, I.	2014	Impact of clinical factors and personality on the decision to have a second child. Longitudinal cohort-study of first-time mothers	Acta Obstetricia Et Gynecologica Scandinavica	English	Article	Reproduction; mode of delivery; birth experience; fear of childbirth; personality	POSTNATAL DEPRESSION SCALE; CESAREAN-SECTION; FUTURE REPRODUCTION; PRIMARY-MODE; PREGNANCY; DELIVERY; CHILDBIRTH; TRAITS; BIRTH; QUESTIONNAIRE	ObjectiveTo investigate which factors related to the first birth influence subsequent reproduction within 5years after the birth. DesignProspective cohort study. SettingUniversity hospital, Stockholm, Sweden. SampleCohort of 547 first-time singleton mothers with a normal pregnancy recruited prospectively of whom 451 women consented to follow-up 5years later. MethodsData were collected by several …	Karolinska Inst, Sweden	3
Carlsson, I. M.; Ziegert, K.; Nissen, E.	2015	The relationship between childbirth self-efficacy and aspects of well-being, birth interventions and birth outcomes	Midwifery	English	Article	Childbirth; Epidural; Obstetric outcomes; Pregnancy; Self-efficacy; Well-being	EMERGENCY CESAREAN-SECTION; PREGNANT-WOMEN; BEHAVIORAL CHANGE; SOCIAL SUPPORT; MENTAL-HEALTH; SEVERE FEAR; ANXIETY; INVENTORY; LABOR; MOTHERHOOD	Objective: this study aimed to examine how women's childbirth self efficacy beliefs relate to aspects of well-being during the third trimester of pregnancy and whether there was any association between childbirth self efficacy and obstetric factors. Design: a cross-sectional design was used The data was obtained through the distribution of a composite questionnaire and antenatal and birth records…	Halland Hosp Halmstad, Sweden	36
Carvalho, F. A. M.; Oria, M. O. B.; Pinheiro, A. K. B.; Ximenes, L. B.	2009	Meaning of the labor process: Perspectives of nursing students	Acta Paulista De Enfermagem	Portuguese	Article	Obstetrical nursing; Labor, Obstetric; Students, nursing; Teaching		Introduction: Education and training of nurses on all aspects of the labor process promote quality care to women in labor. Objective: To understand the meaning of the labor process by nursing students attending enrolled in the nursing course "Nursing Care Process III - Woman." Method: Symbolic Interactionism served as the theoretical framework for this qualitative study. Data collection consisted…	Univ Fed Ceara, Brazil	1
Cavalcante, R. D. G.; Moreira, R. D. R.; Penarrieta, E. D. S.; Barreto, L. G. P.	2018	Phenomenology as a possibility for a close look at midwifery practices	Acta Paulista De Enfermagem	English	Article	Women; Pregnant women; Women's health	BRAZIL; WOMEN	Objective: Understand meanings of midwifery practices in care for women ready to give birth at a public hospital according the postpartum women. Methods: Heideggerian phenomenological study developed at a public hospital. The participants were 06 women over 18 years of age in the immediate postpartum. The phenomenological interview was applied as the data collection technique between January and …	Univ Estadual Feira de Santana, Brazil	1
Charvalho, P. D.; Bittar, M. H.; Stjernholm, Y. V.	2019	Indications for increase in caesarean delivery	Reproductive Health	English	Article		SECTION; FEAR; CHILDBIRTH; REQUEST; RISK	BackgroundThe increasing caesarean delivery rate worldwide is followed by increased maternal morbidity due to pathological placentation, peripartum hysterectomy and obstetric bleeding. The aim of this study was to investigate the indications for caesarean delivery.Study designA retrospective observational study. Data were retrieved from the Swedish Pregnancy Register and obstetric records at a te…	Karolinska Univ Hosp, Sweden	1
Chibango, V.; Maharaj, P.	2018	Men's and women's roles in decision making about abortion in the context of hiv	European Journal of Contraception and Reproductive Health Care	English	Article	Abortion; Africa; communication; decision making; HIV; male partner; mother-to-child transmission of HIV	POSITIVE WOMEN; ATTITUDES; INTENTIONS; SEEKING; COUPLES; DESIRE; RISK	Objective: Mother-to-child transmission of HIV is a matter of global concern but is particularly serious in Zimbabwe. A number of strategies have been identified to limit the risk of mother-to-child transmission, including abortion. The aim of the current study was to assess men's and women's roles in decision making about abortion in a setting with a high prevalence of HIV. Methods: Qualitative …	Univ KwaZulu Natal, South Africa	1
Christiaens, W.; Van De Velde, S.; Bracke, P.	2011	Pregnant women's fear of childbirth in midwife- and obstetrician-led care in belgium and the netherlands: Test of the medicalization hypothesis	Women & Health	English	Article	pregnancy; well-being; motherhood; mental health	CESAREAN-SECTION; MEASUREMENT INVARIANCE; FIT INDEXES; MODEL; EXPECTATIONS; LABOR; BIRTH; DUTCH; PREDICTORS; EXPERIENCE	Fear of childbirth has gained importance in the context of increasing medicalization of childbirth. Belgian and Dutch societies are very similar but differ with regard to the organization of maternity care. The Dutch have a high percentage of home births and low medical intervention rates. In contrast, home births in Belgium are rarer, and the medical model is more widely used. By comparing the B…	Univ Ghent, Belgium	38
Claringbold, L.; Sanci, L.; Temple-Smith, M.	2019	Factors influencing young women's contraceptive choices	Australian Journal of General Practice	English	Article		PREGNANCY; AUSTRALIA	Background and objectives Australia's high rate of unintended pregnancy could be lowered by increasing long-acting reversible contraception (LARC) use. Influences on Australian women's choice of less effective methods are not well understood. This qualitative study explored factors that influence young women's contraceptive choices. Methods Semi-structured interviews were conducted with women age…	Univ Melbourne, Australia	0
Cleeton, E. R.	2001	Attitudes and beliefs about childbirth among college students: Results of an educational intervention	Birth-Issues in Perinatal Care	English	Article	nursing intervention; social cognitive theory; sudden cardiac arrest	KNOWLEDGE; PREGNANCY	Background: Research on knowledge of childbirth has focused primarily on expectant mothers. The purpose of this study was to investigate college student beliefs, knowledge of and interest in learning more about childbirth. Methods: Qualitative research methods were used to analyze college students' written responses to a childbirth video as the first stage in a research project aimed at understan…	SUNY Coll Geneseo, USA	58
Cole, F. L.	1996	Factors associated with student nurses' intent to provide physical and psychosocial care to persons with acquired immunodeficiency syndrome	Journal of Professional Nursing	English	Article	acquired immunodeficiency syndrome; human immunodeficiency virus; psychosocial care; physical care	AIDS PATIENTS; NURSING-CARE; ATTITUDES; HOMOPHOBIA; KNOWLEDGE; BEHAVIOR; STIGMA; RISK; FEAR; MODE	This project examined the influence of selected factors on student nurses' intent to provide physical and psychosocial care to persons hospitalized with acquired immunodeficiency syndrome (AIDS). Respondents were 125 undergraduate upper division nursing majors attending a state-supported university. Questionnaires were distributed to student mailboxes and were returned anonymously through the Uni…	UNIV TEXAS, USA	17
Collins, M.	2015	A case report on the anxiolytic properties of nitrous oxide during labor	Jognn-Journal of Obstetric Gynecologic and Neonatal Nursing	English	Article	nitrous; N2O; labor analgesia; anxiolysis	WOMEN; PAIN; CHILDBIRTH; FEAR; MANAGEMENT; CHILDREN; REPAIR	Widely used in Europe as a labor analgesic, nitrous oxide (N2O) is making a dramatic return in the United States. Valued for its analgesic properties, N2O also has anxiolytic characteristics. Fear and anxiety in childbirth have been associated with various negative effects, and N2O may have the potential to lessen these effects for some women. Women in the United States should have the option of …	Vanderbilt Univ, USA	15
Corbett, C. A.; Callister, L. C.	2012	Giving birth: The voices of women in tamil nadu, india	Mcn-the American Journal of Maternal-Child Nursing	English	Article	Cultural competency; India; Parturition; Women	RURAL RAJASTHAN; PERCEPTIONS; CHILDBIRTH; SEEKING; HEALTH	Purpose: The purpose of this qualitative descriptive study is to describe the perceptions of childbearing women living in Tamil Nadu, India. This study can increase cultural understanding and foster cultural competence in nurses caring for Indian women. Study Design and Methods: Women were invited to share their childbearing experiences. Following institutional review board approval, interviews w…	Brigham Young Univ, USA	21
Cremonese, L.; Wilhelm, L. A.; Demori, C. C.; Prates, L. A.; Barreto, C. N.; Ressel, L. B.	2019	Experiences from the puerperal period according to the viewpoint of adolescent women	Revista De Pesquisa-Cuidado E Fundamental Online	English	Article	Pregnancy; Postpartum Period; Adolescent; Women's health		Objective: The study's purpose has been to know how the adolescent woman experience the pregnancy-puerperal period. Methods: It is a descriptive study with a qualitative approach. The participants were 11 adolescents who have recently given birth. Data collection took place through a semi-structured interview and the taking map. The data were submitted to thematic content analysis according to th…	Univ Fed Santa Maria, Brazil	0
Culhane-Pera, K. A.; Sriphetcharawut, S.; Thawsirichuchai, R.; Yangyuenkun, W.; Kunstadter, P.	2015	Afraid of delivering at the hospital or afraid of delivering at home: A qualitative study of thai hmong families' decision-making about maternity services	Maternal and Child Health Journal	English	Article	Maternity; Decision; making; Prenatal care; Hospitals; Culture; Traditional birth attendant; Home childbirth; Thailand; Hmong	CESAREAN-SECTION; NORTHERN THAI; GLOBAL SURVEY; HEALTH-CARE; OUTCOMES; SUPPORT; WOMEN; LABOR; HIV	Thailand has high rates of maternity services; both antenatal care (ANC) and hospital delivery are widely used by its citizens. A recent Northern Thailand survey showed that Hmong women used maternity services at lower rates. Our objectives were to identify Hmong families' socio-cultural reasons for using and not using maternity services, and suggest ways to improve Hmong women's use of maternity…	East Side Family Clin, USA	10
da Silva, C. S. M.; da Silva, P. S.; de Figueiredo, N. M. A.	2020	Agencies in the m en body: A nursing study about care	Revista De Pesquisa-Cuidado E Fundamental Online	English	Article	Anxiety; Labor pain; Floral Essences; Complementary therapies; Obstetric nursing		Objective: the study describes the experience of women submitted to the use of flower essences as non-pharmacological therapy for the relief of pain and anxiety during labor. Method: a qualitative and descriptive exploratory research with 30 parturients was performed in a regular public birth center in the city of Sao Paulo. Results: it was verified that the effects of the floral therapy acted in…	Ctr Univ Estacio Amazonia, Brazil	0
da Silva, D. V. R.; Silveira, M. D. D.; Gomes-Sponholz, F. A.	2016	Experiences with severe maternal morbidity: A qualitative study on the perception of women	Revista Brasileira De Enfermagem	English	Article	Maternal Welfare; Maternal Health; Pregnancy Complications; High Risk Pregnancy; Morbidity	CARE; HEALTH	Objective: to know and analyze the experiences of women who developed an episode of Severe Maternal Morbidity. Method: this is a qualitative study, in which we interviewed 16 women admitted to a tertiary level hospital, as a result of this morbid state. We used content analysis in data processing. Results: two categories were identified: "Understanding maternal morbidity as a negative presence" a…	Inst Taquaritinguense Ensino Super Dr Aristides d, Brazil	7
da Silva, M. G.; Shimo, A. K. K.	2017	Lighting impact on the emotional expression of pregnant women: A randomized clinical trial	Acta Paulista De Enfermagem	English	Article	Expressed emotion; Lighting; Delivery rooms; Natural childbirth; Obstetric nursing		Objective: To identify and compare the emotional expression of pregnant women during the stage of expulsion under common and regular lighting and low lighting. Methods: Pragmatic, randomized controlled clinical trial. Ninety-five pregnant women were selected, and divided into two groups: common and regular lighting and low lighting in the delivery room. Results: The most evident emotion during th…	Univ Estadual Campinas, Brazil	2
Dahlen, H. G.; Barclay, L.; Homer, C. S. E.	2010	'Reacting to the unknown': Experiencing the first birth at home or in hospital in australia	Midwifery	English	Article	Childbirth experience; Labour; Birth; Mothers; Home birth; Midwives; Primigravida	EMERGENCY CESAREAN-SECTION; CHILDBIRTH-RELATED FEAR; PREGNANT-WOMEN; LABOR; EXPECTATIONS; RISK; POSTPARTUM	Objective: to explore the experiences of a small group of first-time mothers giving birth at home or in hospital. Design: a grounded theory methodology was used. Data were generated from in-depth interviews with women in their own homes. Setting: Sydney, Australia. Participants: 19 women were interviewed. Seven women who gave birth for the first time in a public hospital and seven women who gave …	Royal Hosp Women, Australia	21
Dahlen, H. G.; Barclay, L. M.; Homer, C. S. E.	2010	The novice birthing: Theorising first-time mothers' experiences of birth at home and in hospital in australia	Midwifery	English	Article	Childbirth experience; Mothers; Homebirth; Hospital; Midwives; Primigravida	POSTTRAUMATIC-STRESS-DISORDER; WOMENS EXPECTATIONS; RISK-FACTORS; CHILDBIRTH; LABOR; OUTCOMES; SATISFACTION; PREVALENCE	Objective: to explore first-time mothers' experiences of birth at home and in hospital in Australia. Design: a grounded theory methodology was used. Data were genereated from in-depth interviews with women in thire own homes. Setting: Sydney, Australia. Participants: 19 women were interviewed. Findings: three categories emerged from the analysis: preparing for birth, the novice birthing and proce…	Univ Technol Sydney, Australia	126
Dahlen, H. G.; Caplice, S.	2014	What do midwives fear?	Women and Birth	English	Article	Fear; Birth; Obstetric emergency; Midwives; Risk	OBSTETRICIANS PERSONAL PREFERENCE; CHILDBIRTH-RELATED FEAR; CESAREAN-SECTION; MATERNITY CARE; CASELOAD MIDWIFERY; BIRTH; WOMEN; PREGNANCY; COLLABORATION; CONTINUITY	Background: There is evidence that a significant number of women are fearful about birth but less is known about the fears of maternity health providers and how their fear may impact on the women they care for. Aim: The aim of this study was to determine the top fears midwives in Australia and New Zealand hold when it comes to caring for childbearing women. Method: From 2009 to 2011, 17 workshops…	Univ Western Sydney, Australia	41
Dako-Gyeke, P.; Aikins, M.; Aryeetey, R.; McCough, L.; Adongo, P. B.	2013	The influence of socio-cultural interpretations of pregnancy threats on health-seeking behavior among pregnant women in urban accra, ghana	Bmc Pregnancy and Childbirth	English	Article	Pregnancy; Perception; Beliefs; Socio-cultural; Healthcare; Ghana	ANTENATAL CARE USE; SERVICES; DETERMINANTS; MORTALITY; BIRTH	Background: Although antenatal care coverage in Ghana is high, there exist gaps in the continued use of maternity care, especially utilization of skilled assistance during delivery. Many pregnant women seek care from different sources aside the formal health sector. This is due to negative perceptions resulting from poor service quality experiences in health facilities. Moreover, the socio-cultur…	Univ Ghana,Ghana	95
Dale-Hewitt, V.; Slade, P.; Wright, I.; Cree, M.; Tully, C.	2012	Patterns of attention and experiences of post-traumatic stress symptoms following childbirth: An experimental study	Archives of Womens Mental Health	English	Article	Childbirth; Post-traumatic stress symptoms; Attentional bias	TRAUMATIC STRESS; DISORDER; METAANALYSIS; DEPRESSION; PREDICTORS; SCALE; BIAS	Childbirth for some women can be experienced as a traumatic event whereby it is appraised as threatening to life and associated with feelings of fear, helplessness or horror. These women may develop symptoms consistent with post-traumatic stress disorder or its sub-clinical symptoms (post-traumatic stress, PTS). Cognitive processes such as attentional biases have been identified in individuals wi…	Univ Nottingham, England	8
D'Cruz, L.; Lee, C.	2014	Childbirth expectations: An australian study of young childless women	Journal of Reproductive and Infant Psychology	English	Article	psychosocial factors; Caesarean; quantitative methods; qualitative methods; childbirth	SELF-EFFICACY; CESAREAN DELIVERY; BIRTH ATTENDANT; FEAR; PREGNANCY; LABOR; CARE; SATISFACTION; EXPERIENCE; OUTCOMES	Objective: We investigate young childless Australian women's stated preferences for future delivery mode and birth attendant and explore correlates of, and explanations for, these preferences. Background: In the context of debate about the causes of rising caesarean rates, we explore broad social assumptions about, and attitudes to, childbirth mode by focusing on the stated birthing preferences a…	Univ Queensland, Australia	18
de Araujo, B. R. O.; Trezza, M.; dos Santos, R. M.; de Oliveira, L. L. F.; Pinto, L.	2019	Between rites and contexts: Decisions and meanings attached to natural childbirth humanized	Cultura De Los Cuidados	Portuguese	Article	Nursing; transcultural nursing; natural childbirth; humanizing delivery		The object of this study is the development of decisions and meanings assigned by women from different health contexts in humanized natural birth. This is a results highlight two groups: A) Women that wished a humanized natural birth; and, B) Women that didn't wish a humanized natural birth. The first group did so believing in maternal-fetal benefits and also wishing to exercise their autonomy, g…	Ctr Univ CESMAC, Brazil	0
de Brito, C. A.; Silva, A. S. S.; Cruz, R.; Pinto, S. D.	2015	Puerperal women's perceptions regarding preparation for birth in prenatal care	Revista Da Rede De Enfermagem Do Nordeste	English	Article	Prenatal Care; Health Education; Labor; Obstetric	HEALTH; BRAZIL; CITY	Objective: to understand the perception of puerperal women regarding preparation for birth in the prenatal period. Methods: qualitative and exploratory research, undertaken in a maternity unit with 30 puerperal women. The technique of semistructured interview was applied and the discourses were analyzed using the Discourse of the Collective Subject. Results: it was evidenced that the puerperal wo…	Secretaria Saude Municipio Saboeiro, Brazil	0
de Jesus-Garcia, A.; Paredes-Solis, S.; Valtierra-Gil, G.; Serrano-de los Santos, F. R.; Sanchez-Gervacio, B. M.; Ledogar, R. J.; Andersson, N.; Cockcroft, A.	2018	Associations with perineal trauma during childbirth at home and in health facilities in indigenous municipalities in southern mexico: A cross-sectional cluster survey	Bmc Pregnancy and Childbirth	English	Article	Perineal tears; Episiotomy; Perineal trauma; Traditional midwife; Indigenous communities	EPISIOTOMY RATES; RISK-FACTORS; DELIVERY; MIDWIFE	Background: Episiotomy and perineal tears remain common in vaginal deliveries. This study estimated the frequency of and factors associated with perineal tears, episiotomies, and postnatal infections among women in two predominantly indigenous municipalities in southern Mexico, where traditional midwives play an important role in women's health. Methods: A cross-sectional study contacted women wh…	Univ Autonoma Guerrero, CIET, Av Pino S-N, Acapulco 38640, Guerrero, Mexico	1
de Lara, S. R. G.; Magaton, A.; Cesar, M. B. N.; Gabrielloni, M. C.; Barbieri, M.	2020	Experience of women in labor with the use of flowers essences	Revista De Pesquisa-Cuidado E Fundamental Online	English	Article	Anxiety; Labor pain; Floral Essences; Complementary therapies; Obstetric nursing		Objective: the study describes the experience of women submitted to the use of flower essences as non-pharmacological therapy for the relief of pain and anxiety during labor. Method: a qualitative and descriptive exploratory research with 30 parturients was performed in a regular public birth center in the city of Sao Paulo. Results: it was verified that the effects of the floral therapy acted in…	Univ Fed Sao Paulo, Brazil	0
de Oliveira, A.; Reichenheim, M.; Moraes, C.; Howard, L.; Lobato, G.	2017	Childhood sexual abuse, intimate partner violence during pregnancy, and posttraumatic stress symptoms following childbirth: A path analysis	Archives of Womens Mental Health	English	Article	Intimate partner violence; Childhood sexual abuse; Posttraumatic stress disorder; Postpartum; Path analysis	DISORDER FOLLOWING CHILDBIRTH; CONFLICT-TACTICS-SCALES; ADVERSE BIRTH OUTCOMES; MENTAL-HEALTH PROBLEMS; RISK-FACTORS; FUTURE-RESEARCH; PHYSICAL VIOLENCE; GESTATIONAL-AGE; ALCOHOL MISUSE; CURRENT ISSUES	The aim of the study was to explore the pathways by which childhood sexual abuse (CSA), psychological and physical intimate partner violence (IPV) during pregnancy, and other covariates relate to each other and to posttraumatic stress disorder (PTSD) symptoms in the postpartum period. The sample comprised 456 women who gave birth at a maternity service for high-risk pregnancies in Rio de Janeiro,…	Univ Estado Rio De Janeiro, Brazil	8
de Souza, M. G.; Vieira, B. D. G.; Alves, V. H.; Rodrigues, D. P.; Leao, D.; de Sa, A. M. P.	2015	Concern of primiparous women with regard to tabor and birth	Revista De Pesquisa-Cuidado E Fundamental Online	English	Article	Labor obstetric; Obstetrical nursing; Nursing; Orientation		Recognizing the concerns of primiparous women about labor and birth, the nurse identify actions to mitigating the feelings of women. Method: this was a descriptive, exploratory research, qualitative in nature, with six primiparous women rooming at the University Hospital Antonio Pedro through semistructured interviews and analyzed with the principles of thematic analysis, after approval by the Et…	Univ Fed Fluminense, Brazil	3
Dehghani, M.; Sharpe, L.; Khatibi, A.	2014	Catastrophizing mediates the relationship between fear of pain and preference for elective caesarean section	European Journal of Pain	English	Article		PREGNANT-WOMEN; OBSTETRIC INTERVENTION; MATERNAL OUTCOMES; NULLIPAROUS WOMEN; SELF-EFFICACY; CHILDBIRTH; RISK; TERM; HEALTH; BIRTH	BackgroundFear of childbirth is associated with preference for an elective caesarean section (ECS); however, the role of fear of pain and pain catastrophizing (the tendency to predict the worst case scenario) have not been investigated. The aim of current study was to investigate whether fear of pain and catastrophizing were independent predictors of preference for ECS. We hypothesized that pain …	Shahid Beheshti Univ, Iran	23
Demsar, K.; Svetina, M.; Verdenik, I.; Tul, N.; Blickstein, I.; Velikonja, V. G.	2018	Tokophobia (fear of childbirth): Prevalence and risk factors	Journal of Perinatal Medicine	English	Article	Anxiety; depression; fear of childbirth; pregnancy; tokophobia	NULLIPAROUS WOMEN; BIRTH OUTCOMES; PREGNANCY; PERSONALITY; PREFERENCE; DELIVERY; ANXIETY; SWEDEN	Objective: To identify the prevalence of and to determine the risk factors for developing a fear of childbirth (tokophobia). Methods: We evaluated 191 pregnant women during Parenting and Childbirth Classes. Participants were approached when attending Parenting and Childbirth Classes between June 2014 and September 2014 and were asked to complete several questionnaires related to depression (CES-D…	Univ Med Ctr Ljubljana, Slovenia	15
Diaz-Saez, J.; Catalan-Matamoros, D.; Fernandez-Martinez, M. M.; Granados-Gamez, G.	2011	Communication and satisfaction among primiparas in a public health service	Gaceta Sanitaria	Spanish	Article	Communication; Professional-patient relationship; Health professionals; Eastfeeding; Qualitative research; Patient satisfaction	PATIENT PARTICIPATION; CANCER CONSULTATION; PROMPT SHEET	Objective: To analyze first-time mothers communication with health professionals, and to explore satisfaction, needs and expectation towards healthcare services. Method: Qualitative design using in-deep interviews and phenomenology was used. First-time mothers from Huercal-Overa (Almeria) were intentionally selected in 2010 and were included in the study. A hermeneutic analysis was performed. Res…	Hosp La Inmaculada, Spain	12
Dikmen-Yildiz, P.; Ayers, S.; Phillips, L.	2017	Factors associated with post-traumatic stress symptoms (ptss) 4-6 weeks and 6 months after birth: A longitudinal population-based study	Journal of Affective Disorders	English	Article	Post-traumatic stress symptoms; Childbirth; Risk factors; Longitudinal; Pregnancy; Postpartum	POSTNATAL DEPRESSION SCALE; RISK-FACTORS; VAGINAL DELIVERY; TURKISH VERSION; SOCIAL SUPPORT; CHILDBIRTH; DISORDER; WOMEN; PREVALENCE; METAANALYSIS	Background: Identifying factors that precipitate and maintain post-traumatic stress symptoms (PTSS) after birth is important to inform clinical and research practice; yet, prospective longitudinal studies on the predictors of PTSS are limited. This study aimed to determine the pregnancy and postpartum factors associated with PTSS at 4-6 weeks and 6-months postpartum. Method: A systematic sample o…	City Univ London,England	15
Dikmen-Yildiz, P.; Ayers, S.; Phillips, L.	2018	Longitudinal trajectories of post-traumatic stress disorder (ptsd) after birth and associated risk factors	Journal of Affective Disorders	English	Article	Post-traumatic stress disorder; Trajectories; Childbirth; Risk factors; Resilience, Recovery	SYMPTOMS FOLLOWING CHILDBIRTH; TRAUMATIC INJURY; DEPRESSION; WOMEN; PREVALENCE; RESILIENCE; MOTHERS; TURKEY; SCALE; METAANALYSIS	Background: Although longitudinal trajectories of post-traumatic stress disorder (PTSD) are well-established in general trauma populations, very little is known about the trajectories of birth-related PTSD. This study aimed to identify trajectories of birth-related PTSD; determine factors associated with each trajectory; and identify women more likely to develop birth-related PTSD. Method: 226 wo…	City Univ London, England	25
Dolman, C.; Jones, I. R.; Howard, L. M.	2016	Women with bipolar disorder and pregnancy: Factors influencing their decision-making	Bjpsych Open	English	Article		MENTAL-ILLNESS; META-SYNTHESIS; HEALTH; IMPACT; INVOLVEMENT; PREVALENCE; EXPERIENCE; EPISODES; PATIENT; MOTHERS	Background Women with bipolar disorder are at increased risk of having a severe episode of illness associated with childbirth. Aims To explore the factors that influence the decision-making of women with bipolar disorder regarding pregnancy and childbirth. Method Qualitative study with a purposive sample of women with bipolar disorder considering pregnancy, or currently or previously pregnant, su…	Kings Coll London, England	11
Domingues, R.; Dias, M. A. B.; Nakamura-Pereira, M.; Torres, J. A.; d'Orsi, E.; Pereira, A. P. E.; Schilithz, A. O. C.; Leal, M. D.	2014	Process of decision-making regarding the mode of birth in brazil: From the initial preference of women to the final mode of birth	Cadernos De Saude Publica	English	Article	Parturition; Maternal and Child Health; Patient Preference; Cesarean Section	CESAREAN DELIVERY; SECTIONS; CHILDBIRTH; COHORT; LABOR	The purpose of this article is to describe the factors cited for the preference for type of birth in early pregnancy and reconstruct the decision process by type of birth in Brazil. Data from a national hospital-based cohort with 23,940 postpartum women, held in 2011-2012, were analyzed according to source of funding for birth and parity, using the chi(2) test. The initial preference for cesarean…	Fundacao Oswaldo Cruz, Brazil	104
Dorheim, S. K.; Bjorvatn, B.; Eberhard-Gran, M.	2014	Can insomnia in pregnancy predict postpartum depression? A longitudinal, population-based study	Plos One	English	Article	Humans; Depression, Postpartum; Recurrence; Severity of Illness Index; Questionnaires; Longitudinal Studies; Sleep; Depression; Adult; Sleep Initiation and Maintenance Disorders	EDINBURGH POSTNATAL DEPRESSION; RISK-FACTORS; SLEEP DISTURBANCES; PROSPECTIVE COHORT; MAJOR DEPRESSION; MATERNAL SLEEP; WOMEN; QUALITY; SCALE; SYMPTOMS	Background: Insomnia and depression are strongly interrelated. This study aimed to describe changes in sleep across childbirth, and to evaluate whether insomnia in pregnancy is a predictor of postpartum depression. Methods: A longitudinal, population-based study was conducted among perinatal women giving birth at Akershus University Hospital, Norway. Women received questionnaires in weeks 17 and …	Stavanger Univ Hosp, Norway	64
Downe, S.; Finlayson, K.; Melvin, C.; Spiby, H.; Ali, S.; Diggle, P.; Gyte, G.; Hinder, S.; Miller, V.; Slade, P.; Trepel, D.; Weeks, A.; Whorwell, P.; Williamson, M.	2015	Self-hypnosis for intrapartum pain management in pregnant nulliparous women: A randomised controlled trial of clinical effectiveness	Bjog-an International Journal of Obstetrics and Gynaecology	English	Article	Cost-analysis; epidural; group antenatal training; hypnosis; labour pain; psychological outcomes; randomised trial	LABOR; HYPNOTHERAPY; CHILDBIRTH; EXPERIENCE	Objective(Primary) To establish the effect of antenatal group self-hypnosis for nulliparous women on intra-partum epidural use. DesignMulti-method randomised control trial (RCT). SettingThree NHS Trusts. PopulationNulliparous women not planning elective caesarean, without medication for hypertension and without psychological illness. MethodsRandomisation at 28-32weeks' gestation to usual care, or…	Univ Cent Lancashire, England	32
Duarte, S. J. H.; de Andrade, S. M. O.; Mamede, M. V.	2011	Maternal decision on obtaining prenatal care: A study in brazil	Midwifery	English	Article	Women's health; Prenatal care; Qualitative research	WOMEN	Objective: to address the social aspects of pregnancy and the views of pregnant women regarding prenatal assistance in Brazil. Design: this qualitative study was focused on describing the Social Representations of prenatal care held by pregnant women. The discourse of the collective subject (DCS) framework was used to analyse the data collected, within the theoretical background of social represe…	Univ Fed Mato Grosso, Brazil	17
Dumont, M.	1990	The wanted child and the unwanted child	Semaine Des Hopitaux	French	Article	WANTED CHILD; UNWANTED CHILD; PSEUDOCYESIS		Many considerations can cause a child to be wanted or unwanted. The child's social image and economic role have had and continue to have a major influence, although these two factors have both undergone substantial modifications over time. At present, rejection of parenthood is made easier by the availability of birth control methods, abortion, and sterilization. Different patterns and facets of …		0
Duncan, L. G.; Cohn, M. A.; Chao, M. T.; Cook, J. G.; Riccobono, J.; Bardacke, N.	2017	Benefits of preparing for childbirth with mindfulness training: A randomized controlled trial with active comparison	Bmc Pregnancy and Childbirth	English	Article	Mindfulness; Childbirth; Labor; Fear; Pain; Postpartum depression	PATERNAL POSTPARTUM DEPRESSION; LABOR PAIN; COGNITIVE THERAPY; SELF-EFFICACY; FEAR; MEDITATION; RELAPSE/RECURRENCE; QUESTIONNAIRE; VALIDATION; PREVENTION	Background: Childbirth fear is linked with lower labor pain tolerance and worse postpartum adjustment. Empirically validated childbirth preparation options are lacking for pregnant women facing this problem. Mindfulness approaches, now widely disseminated, can alleviate symptoms of both chronic and acute pain and improve psychological adjustment, suggesting potential benefit when applied to child…	Univ Wisconsin, USA	49
Dursun, P.; Yanik, F. B.; Zeyneloglu, H. B.; Baser, E.; Kuscu, E.; Ayhan, A.	2011	Why women request cesarean section without medical indication?	Journal of Maternal-Fetal & Neonatal Medicine	English	Article	Cesarean delivery; vaginal delivery; knowledge; attitudes; cesarean delivery on maternal request; cesarean delivery without medical indication	OBSTETRICIANS PERSONAL PREFERENCE; MATERNAL REQUEST; DELIVERY; ATTITUDES; GYNECOLOGISTS; CHOICE; HEALTH; TRENDS; ROUTE	Objective. To understand the reasons of the cesarean delivery on maternal request (CDMR) without medical indication would help to reduce the rates of unnecessary cesarean-delivery (CD). The objective of this study is to determine the basal knowledge of women regarding normal delivery (ND) and CD and also to assess their attitudes about CDMR, and to find out the reasons influencing those attitudes…	Baskent Univ,Turkey	68
Eberhard-Gran, M.; Slinning, K.; Eskild, A.	2008	Fear during labor: The impact of sexual abuse in adult life	Journal of Psychosomatic Obstetrics & Gynecology	English	Article	Fear; labor; spouse abuse; postpartum	EMERGENCY CESAREAN-SECTION; CHILDBIRTH; WOMEN; PREGNANCY; DEPRESSION; DELIVERY; POSTPARTUM; ANXIETY; HISTORY; RISK	Our aim was to study the occurrence of extreme fear during labor and its association with previous sexual abuse in adult life. All postpartum women (n=414) in two municipalities in Norway participated in a questionnaire study. Self-reported fear during labor was categorized as no fear/some fear/extreme fear. Sexual abuse was measured by the Abuse Assessment Screen (AAS). Three percent of the wome…	Norwegian Inst Publ Hlth, Norway	34
Eckerdal, P.; Georgakis, M. K.; Kollia, N.; Wikstrom, A. K.; Hogberg, U.; Skalkidou, A.	2018	Delineating the association between mode of delivery and postpartum depression symptoms: A longitudinal study	Acta Obstetricia Et Gynecologica Scandinavica	English	Article	Postpartum depression; mode of delivery; cesarean section; vacuum extraction; delivery experience	ELECTIVE CESAREAN-SECTION; POSTNATAL-DEPRESSION; BIRTH EXPERIENCE; MATERNAL REQUEST; RISK-FACTORS; CHILDBIRTH; FEAR; WOMEN; COHORT; PREGNANCY	IntroductionAlthough a number of perinatal factors have been implicated in the etiology of postpartum depression, the role of mode of delivery remains controversial. Our aim was to explore the association between mode of delivery and postpartum depression, considering the potentially mediating or confounding role of several covariates. Material and methodsIn a longitudinal-cohort study in Uppsala…	Uppsala Univ,Sweden	11
Eide, K. T.; Morken, N. H.; Baeroe, K.	2019	Maternal reasons for requesting planned cesarean section in norway: A qualitative study	Bmc Pregnancy and Childbirth	English	Article	Cesarean section; Maternal request; Qualitative methods; Fear of birth; Traumatic birth experience	NONMEDICAL REASONS; WOMEN; FEAR; CHILDBIRTH; BIRTH; DELIVERY; OBSTETRICIANS; PERCEPTIONS; EXPERIENCES; DEPRESSION	Background: Pregnant women who request a cesarean section in the absence of obstetric indication have become a highly debated issue in academic as well as popular literature. In order to find adequate, targeted treatment and preventive strategies, we need a better understanding of this phenomenon. The aim of this study is to provide a qualitative exploration of maternal requests for a planned ces…	Univ Bergen, Norway	4
Elmir, R.	2014	Finding meaning in life following emergency postpartum hysterectomy: What doesn't kill us makes us stronger	Journal of Midwifery & Womens Health	English	Article	childbirth; hysterectomy; perinatal loss; postpartum hemorrhage; obstetric emergency qualitative research; trauma	WOMENS EXPERIENCES; POSTTRAUMATIC GROWTH; BIRTH; TRAUMA; IMPACT; RESILIENCE; BENEFITS; MOTHERS; STRESS; HOME	IntroductionChildbirth is generally perceived to be a triumphant and joyous moment in a woman's life. However, current research indicates that it can also be a time of fear, dread, and apprehension, particularly when the birth experience is traumatic. Some women attempt to seek the positives of their traumatic or unexpected childbirth experience to be able to cope with their experience. However, …	Univ Western Sydney, USA	8
Elvander, C.; Cnattingius, S.; Kjerulff, K. H.	2013	Birth experience in women with low, intermediate or high levels of fear: Findings from the first baby study	Birth-Issues in Perinatal Care	English	Article	birth experience; fear of birth; mode of delivery	EMERGENCY CESAREAN-SECTION; CHILDBIRTH-RELATED FEAR; VAGINAL DELIVERY; ANTENATAL FEAR; PREGNANCY; LABOR; EXPECTATIONS; RISK; DEPRESSION; POSTPARTUM	BackgroundFear of childbirth and mode of delivery are two known factors that affect birth experience. The interactions between these two factors are unknown. The aim of this study was to estimate the effects of different levels of fear of birth and mode of delivery on birth experience 1month after birth. MethodsAs part of an ongoing prospective study, we interviewed 3,006 women in their third tri…	Karolinska Inst, Sweden	86
Eriksson, C.; Jansson, L.; Hamberg, K.	2006	Women's experiences of intense fear related to childbirth investigated in a swedish qualitative study	Midwifery	English	Article	childbirth-related fear; fear of childbirth; women's experiences	PREGNANT-WOMEN; CESAREAN-SECTION; MEN	Objectives: to investigate and describe how intense fear related to childbirth is experienced, dealt with and communicated from the perspective of the women themselves. Design: qualitative interviews analysed by a grounded theory approach. Setting: the study was conducted in a mid-sized city in the northern part of Sweden. Participants: a purposeful sample of 20 women, aged 24-41 with experiences…	Umea Univ,Sweden	108
Eriksson, C.; Westman, G.; Hamberg, H.	2006	Content of childbirth-related fear in swedish women and men - analysis of an open-ended question	Journal of Midwifery & Womens Health	English	Article	childbirth-related fear; fear of childbirth; contents; women and men; gender perspective	PREGNANT-WOMEN; GENDER; EXPERIENCES; EMOTIONS; MOTHERS	The content of childbirth-related fear as described by 308 women and 194 men was analyzed and compared in relation to intensity of fear. The content of fear was similarly described by women and men and concerned the following main categories: the labor and delivery process, the health and life of the baby, the health and life of the woman, own capabilities and reactions, the partner's capabilitie…	Umea Univ, Sweden	144
Eriksson, C.; Westman, G.; Hamberg, K.	2005	Experiential factors associated with childbirth-related fear in swedish women and men: A population based study	Journal of Psychosomatic Obstetrics and Gynecology	English	Article	childbirth-related fear; fear of childbirth; women and men; gender perspective	EMERGENCY CESAREAN-SECTION; PREGNANT-WOMEN; BIRTH; EMOTIONS; REASONS; SUPPORT; LABOR; RISK	The aim of this study was to investigate and compare experiential factors associated with childbirth-related fear in women and in men. A questionnaire was completed by 410 women and 329 men who prior to the study had had a healthy baby at Umea university hospital, Sweden. The level of fear was estimated, and twenty-nine statements designed to measure experiences and perceptions connected to child…	Umea Univ,Sweden	80
Essen, B.; Binder, P.; Johnsdotter, S.	2011	An anthropological analysis of the perspectives of somali women in the west and their obstetric care providers on caesarean birth	Journal of Psychosomatic Obstetrics & Gynecology	English	Article	Caesarean refusal; emergency caesarean; pregnancy strategies; immigrant; maternal care guidelines	MATERNAL MORTALITY; HEALTH-WORKERS; PREGNANCY; EXPERIENCES; NORWAY; NETHERLANDS; POPULATION; CHILDBIRTH; IMMIGRANTS; DELIVERY	We explored the perceptions of 39 Somali women and 62 obstetric care providers in London in relation to caesarean birth, as borne out of a paradox we recognised from evidence-based information about the Somali group. Socio-cultural factors potentially leading to adverse obstetric outcome were identified using in-depth and focus group interviews with semi-structured, open-ended questions. A cultur…	Uppsala Univ, Sweden	57
Etheridge, J.; Slade, P.	2017	Nothing's actually happened to me.: The experiences of fathers who found childbirth traumatic	Bmc Pregnancy and Childbirth	English	Article		POSTTRAUMATIC-STRESS-DISORDER; PARENT-BABY BOND; COUPLES RELATIONSHIP; EVENT SCALE; BIRTH; SYMPTOMS; IMPACT; LABOR; PTSD; RISK	Background: Given the limited research into men's experiences of being present at childbirth this study explored the experiences of fathers who found childbirth traumatic. The aim of the research was to investigate how men coped with these experiences; the impact on their lives; and their views on what may have helped to reduce distress. Methods: Participants were recruited via websites relating …	Alder Hey Childrens NHS Fdn Trust, England	14
Fabian, H. M.; Radestad, I. J.; Waldenstrom, U.	2004	Characteristics of swedish women who do not attend childbirth and parenthood education classes during pregnancy	Midwifery	English	Article	childbirth education; attendees; participants; antenatal classes	POSTNATAL-DEPRESSION-SCALE; ANTENATAL CLASSES; NONATTENDERS; KNOWLEDGE; WORRIES	Objective: to investigate the attendance rate at childbirth and parenthood education classes during pregnancy in a national Swedish sample and describe the characteristics of women who did not attend. Design: a cohort study utilising a postal questionnaire in early pregnancy and at 2 months after birth. Setting: women were recruited from 97% of all antenatal clinics in Sweden at their first 'book…	Karolinska Inst,Sweden	129
Fairbrother, N.; Thordarson, D. S.; Stoll, K.	2018	Fine tuning fear of childbirth: The relationship between childbirth fear questionnaire subscales and demographic and reproductive variables	Journal of Reproductive and Infant Psychology	English	Article	Childbirth; fear; assessment; birth	CESAREAN-SECTION; WOMEN; PREDICTORS; PREGNANCY; DELIVERY; ANXIETY; AGE	Objective: The objective of the current study was to investigate the relationship between the newly developed Childbirth Fear Questionnaire (CFQ) and demographic and reproductive variables.Background: The CFQ was developed in an effort to improve measurement and understanding of women's childbirth fears. To our knowledge the CFQ is the only multidimensional measure of childbirth fears in which (a…	Univ British Columbia, Canada	8
Fairbrother, N.; Woody, S. R.	2007	Fear of childbirth and obstetrical events as predictors of postnatal symptoms of depression and post-traumatic stress disorder	Journal of Psychosomatic Obstetrics and Gynecology	English	Article	pregnancy; childbirth; post-traumatic stress disorder; depression	EMERGENCY CESAREAN-SECTION; POSTPARTUM DEPRESSION; ANXIETY DISORDERS; RISK-FACTORS; METAANALYSIS; PREGNANCY; DELIVERY	This prospective study examined psychological and obstetrical predictors of enduring postpartum symptoms of depression and post-traumatic stress disorder. Contrary to prediction, prenatal fear of childbirth did not significantly predict symptoms of depression or post-traumatic stress disorder at one month postpartum, but anxiety sensitivity was an unexpected predictor that merits further investig…	Univ British Columbia,Canada	69
Faivre, M.; Mottet, N.; Bourtembourg, A.; Ramanah, R.; Maillet, R.; Riethmuller, D.	2016	Obstetrical prognosis of breech presentation admitted in advanced first stage of labour	Journal De Gynecologie Obstetrique Et Biologie De La Reproduction	French	Article	Breech; Cervical dilation; Cesarean section; Undiagnosed breech	PLANNED CESAREAN-SECTION; TO-CERVIX FORCE; TERM-BREECH; VAGINAL-BIRTH; UNDIAGNOSED BREECH; DELIVERY; TRIAL; OUTCOMES; INTERVENTION; PRESSURE	Aim. -Fear of dystocia during breech delivery brings obstetrical teams to choose elective caesarean sections. However, some patients with breech presentations will be in labour before the date scheduled and caesarean delivery during labour increases maternal morbidity. Therefore, this situation raises the question about the relevance of labour trial for breech presentations admitted in labour. Ou…	CHU Jean Minjoz, France	5
Fan, Z. T.; Gao, X. L.; Yang, H. X.	2007	Popularizing labor analgesia in china	International Journal of Gynecology & Obstetrics	English	Article	cesarean delivery; combined spinal-epidural; epidural; labor anesthesia; neuraxial analgesia		In China many women in labor are young primigravidas whose fear of labor pain leads them to request cesarean deliveries. While the rate of cesarean deliveries has reached 50% in many hospitals, less than 1% of women in labor are given neuraxial analgesia. The necessary equipment is seldom available in China and many physicians have misconceptions about the risks associated with neuraxial analgesi…	Peking Univ 1st Hosp, China	30
Faridi, A.; Willis, S.; Schelzig, P.; Siggelkow, W.; Schumpelick, V.; Rath, W.	2002	Anal sphincter injury during vaginal delivery - an argument for cesarean section on request?	Journal of Perinatal Medicine	English	Article	episiotomy; anal incontinence; anal sphincter injury; elective cesarean section on request	PELVIC-FLOOR; FECAL INCONTINENCE; PRIMARY REPAIR; RISK-FACTORS; CHILDBIRTH; RUPTURE; WOMEN; TEARS; LONG; PREVALENCE	Aims: Fear of damage to the pelvic floor from vaginal delivery and long-term sequelae (urinary and anal incontinence) sometimes being cited as an indication for cesarean section on request. The aim of the present study was to compare the effects of vaginal delivery versus elective cesarean section on anal sphincter function. Material and methods: We studied 71 consecutive women six weeks before d…	Univ Hosp, Germany	63
Faundes, A.; de Padua, K. S.; Osis, M. J. D.; Cecatti, J. G.; de Sousa, M. H.	2004	Brazlian women and physicians viewpomts on their preferred route of delivery	Revista De Saude Publica	Portuguese	Article	cesarean section; natural childbirth; women; physicians; knowledge, attitudes, practice; interviews	CESAREAN-SECTION; BRAZILIAN WOMEN; OPINION	Objective To describe women's preferred route of delivery and physicians' viewpoint on that. Methods A total of 656 women who gave birth in the National Health System hospitals of the state of Sao Paulo and Pernambuco and were enrolled in the Latin American Cesarean Section Study (ELAC) were interviewed. Of them, 230 women were selected front three intervention hospitals where patients routinely …	Univ Estadual Campinas, Brazil	28
Favrod, C.; Holmes, E. A.; Vial, Y.; Harari, M. M.; Horsch, A.	2018	Spontaneous childbirth-related mental images among pregnant women: A mixed-method study	Journal of Reproductive and Infant Psychology	English	Article	Mental imagery; fear of childbirth; pregnancy; mixed method; qualitative methods	POSTNATAL DEPRESSION SCALE; EARLY MEMORIES; AUTOBIOGRAPHICAL MEMORIES; SELF-EFFICACY; SOCIAL PHOBIA; FEAR; DISORDER; ANXIETY; PSYCHOPATHOLOGY; DELIVERY	Background: Mental imagery may reflect the present, past or future. Childbirth is often anticipated with joy but also in some cases with fear, which may negatively impact on the childbirth experience. So far, research on birth-related mental imagery in pregnancy is lacking. This study aimed to investigate in detail the phenomenology of spontaneous childbirth-related mental images and the associat…	Lausanne Univ Hosp, Switzerland	3
Fenaroli, V.; Molgora, S.; Dodaro, S.; Svelato, A.; Gesi, L.; Molidoro, G.; Saita, E.; Ragusa, A.	2019	The childbirth experience: Obstetric and psychological predictors in italian primiparous women	Bmc Pregnancy and Childbirth	English	Article		POSITIVE BIRTH EXPERIENCE; CESAREAN-SECTION; PAIN RELIEF; FEAR; SATISFACTION; POSTPARTUM; DELIVERY; RISK; QUESTIONNAIRE; PREVALENCE	Background The experience of childbirth crucially impacts a mother's psychological well-being and the mother-infant relationship. It is recognised that negative births can be linked to different forms of discomfort, both for the mother as well as for the infant. This prospective longitudinal study aimed to study the effect of obstetric and psychological variables on women's subjective experience …	Univ Cattolica Cacro Cuore, Italy	0
Fenwick, J.; Gamble, J.; Creedy, D. K.; Buist, A.; Turkstra, E.; Sneddon, A.; Scuffham, P. A.; Ryding, E. L.; Jarrett, V.; Toohill, J.	2013	Study protocol for reducing childbirth fear: A midwife-led psycho-education intervention	Bmc Pregnancy and Childbirth	English	Article	Pregnancy; Childbirth fear; Psycho-education; Midwife-led counselling; Randomised controlled trial; Postnatal depression; Decisional conflict; EQ-5D; Self-efficacy	RANDOMIZED CONTROLLED-TRIAL; CESAREAN-SECTION; SELF-EFFICACY; PREGNANT-WOMEN; BIRTH; CONFIDENCE; ANXIETY; SUPPORT; COHORT; LABOR	Background: Childbirth fear has received considerable attention in Scandinavian countries, and the United Kingdom, but not in Australia. For first-time mothers, fear is often linked to a perceived lack of control and disbelief in the body's ability to give birth safely, whereas multiparous women may be fearful as a result of previous negative and/or traumatic birth experiences. There have been fe…	Griffith Univ, Australia	70
Fenwick, J.; Gamble, J.; Hauck, Y.	2006	Reframing birth: A consequence of cesarean section	Journal of Advanced Nursing	English	Article	cesarean section; childbirth expectations; empirical research report; midwifery; telephone interviews; vaginal birth after cesarean section	POSTNATAL DEPRESSION; VAGINAL BIRTH; EXPECTATIONS; CHILDBIRTH; DELIVERY; TRIAL; LABOR; EXPERIENCES; CULTURE; REQUEST	Aim: This paper is a report of a study to describe the childbirth expectations, influences and knowledge of a group of Western Australian women who experienced a cesarean section (CS) and would prefer a CS in a subsequent pregnancy. Background: Evidence suggests that a previous CS is not an indication for an elective CS in a subsequent pregnancy, but western world data indicate high probability o…	Curtin Univ Technol, Australia	68
Fenwick, J.; Gamble, J.; Nathan, E.; Bayes, S.; Hauck, Y.	2009	Pre- and postpartum levels of childbirth fear and the relationship to birth outcomes in a cohort of australian women	Journal of Clinical Nursing	English	Article	Australia; childbirth; intervention; midwifery; nurses; nursing	EMERGENCY CESAREAN-SECTION; PREGNANT-WOMEN; DELIVERY; RISK; EXPERIENCE; INTERVENTION; PREVALENCE; TRAUMA; HEALTH; TRIAL	To investigate pre- and postpartum levels of childbirth fear in a cohort of childbearing women and explore the relationship to birth outcomes. While results are mixed, there is evidence that fear of childbirth is associated with mode of birth. Limited theoretical work around childbirth fear has been undertaken with Australian women. A prospective correlation design. Women (n = 401) completed the …	Curtin Univ Technol,Australia	246
Fenwick, J.; Staff, L.; Gamble, J.; Creedy, D. K.; Bayes, S.	2010	Why do women request caesarean section in a normal, healthy first pregnancy?	Midwifery	English	Article	Childbirth; Caesarean section; Decision making; Request	SELF-SELECTED COHORT; MATERNAL REQUEST; CHILDBIRTH EXPECTATIONS; OBJECTIFICATION THEORY; BIRTH EXPERIENCE; DECISION-MAKING; PUBLIC PATIENTS; WOMANS LIFE; DELIVERY; POPULATION	Background and context: a growing number of childbearing women are reported to prefer a caesarean section in the absence of a medical reason. Qualitative research describing factors influencing this preference in pregnant women is lacking. Objective: to describe Australian women's request for caesarean section in the absence of medical indicators in their first pregnancy. Design: advertisements w…	Curtin Univ Technol, Australia	251
Fenwick, J.; Toohill, J.; Creedy, D. K.; Smith, J.; Gamble, J.	2015	Sources, responses and moderators of childbirth fear in australian women: A qualitative investigation	Midwifery	English	Article	Childbirth fear; Pregnancy; Anxiety; Expectations; Parity; Caesarean section	CESAREAN-SECTION; PREGNANT-WOMEN; SELF-EFFICACY; BIRTH; EXPERIENCE; HEALTH; SATISFACTION; PREVALENCE; PREFERENCE; DELIVERY	Background: around 20% of women suffer childbirth fear causing them significant distress and often leading to requests for caesarean section. In Sweden, fearful pregnant women are offered counselling, however in Australia no dedicated service caters for the specific needs of these women. Indeed scant research has been conducted in Australia and little is known about women's concerns and if these …	Griffith Univ, Australia;Gold Coast Univ Hosp, Australia	77
Fenwick, J.; Toohill, J.; Gamble, J.; Creedy, D. K.; Buist, A.; Turkstra, E.; Sneddon, A.; Scuffham, P. A.; Ryding, E. L.	2015	Effects of a midwife psycho-education intervention to reduce childbirth fear on women's birth outcomes and postpartum psychological wellbeing	Bmc Pregnancy and Childbirth	English	Article	Childbirth fear; Midwife psycho-education; Caesarean section; BELIEF study	RANDOMIZED CONTROLLED-TRIAL; NULLIPAROUS PREGNANT-WOMEN; 6 EUROPEAN COUNTRIES; CESAREAN-SECTION; EXPERIENCE; TRAUMA; ASSOCIATION; PREVALENCE; EFFICACY; DELIVERY	Background: High levels of childbirth fear impact birth preparation, obstetric outcomes and emotional wellbeing for around one in five women living in developed countries. Higher rates of obstetric intervention and caesarean section (CS) are experienced in fearful women. The efficacy of interventions to reduce childbirth fear is unclear, with no previous randomised controlled trials reporting bir…	Griffith Univ, Australia; Gold Coast Univ Hosp,Australia	69
Fenwick, J.; Toohill, J.; Slavin, V.; Creedy, D. K.; Gamble, J.	2018	Improving psychoeducation for women fearful of childbirth: Evaluation of a research translation project	Women and Birth	English	Article	Psychoeducation; Childbirth fear; Knowledge translation; Midwives; Maternity workforce	RANDOMIZED CONTROLLED-TRIAL; CESAREAN-SECTION; COUNSELING INTERVENTION; COHORT; BIRTH; CARE; EXPERIENCES; PREFERENCE; PREGNANCY; MIDWIVES	Background: Psychoeducation counselling delivered by midwives has been demonstrated to reduce maternal fear and improve women's confidence for birth. Translating the evidence in practice presents challenges. A systematic approach to the implementation of evidence and evaluation of this process can improve knowledge translation. Aim: To implement and evaluate the translation of psychoeducation cou…	Griffith Univ, Australia	10
Fertl, K. I.; Bergner, A.; Beyer, R.; Klapp, B. F.; Rauchfuss, M.	2009	Levels and effects of different forms of anxiety during pregnancy after a prior miscarriage	European Journal of Obstetrics & Gynecology and Reproductive Biology	English	Article	Miscarriage; Pregnancy loss; Fear; Anxiety; Complications	SUBSEQUENT PREGNANCY; PERINATAL LOSS; DEPRESSION; HISTORY; IMPACT; WOMEN	Objectives: The aim of the study was to assess the current level of pregnancy-related fear and state anxiety in pregnant women who experienced prior miscarriages and to explore the impact of higher levels of anxiety during the first trimester on the following course and outcome of the pregnancy. Study design: One hundred forty-three pregnant women who had experienced prior miscarriage (sporadic o…	Charite Humboldt Univ, Germany	95
Finlayson, K.; Downe, S.; Hinder, S.; Carr, H.; Spiby, H.; Whorwell, P.	2015	Unexpected consequences: Women's experiences of a self-hypnosis intervention to help with pain relief during labour	Bmc Pregnancy and Childbirth	English	Article	Self-hypnosis; Pain relief; Labour; Childbirth; Women	NEONATAL OUTCOMES; CHILDBIRTH; DURATION; BIRTH; MODE; FEAR	Background: Self-hypnosis is becoming increasingly popular as a means of labour pain management. Previous studies have produced mixed results. There are very few data on women's views and experiences of using hypnosis in this context. As part of a randomized controlled trial of self-hypnosis for intra-partum pain relief (the SHIP Trial) we conducted qualitative interviews with women randomized to…	Univ Cent Lancashire, England	19
Fischer, T.; Krause, M.; Feige, A.	1996	Breech presentation-information-fear-expectation pattern in gynecologists and in pregnant women .2. Results of a survey in pregnant women with breech presentation	Zeitschrift Fur Geburtshilfe Und Neonatologie	German	Article	breech presentation; caesarean section; mode of delivery	CESAREAN-SECTION; VAGINAL DELIVERY; TERM; INFANTS; MANAGEMENT; MORBIDITY; BIRTH	The frequency of caesarean section is increasing. A corresponding reason for this development is the increasing quota of primary caesarean section in patients with breech presentation. The aim of this study was to extend the expectation- fear- and information-profile in these patients and therefore the influence on the caesarean section rate. 100 patients with breech presentation were randomized …	KLINIKUM NURNBERG,GERMANY	5
Fisher, C.; Hauck, Y.; Fenwick, J.	2006	How social context impacts on women's fears of childbirth: A western australian example	Social Science & Medicine	English	Article	Australia; childbirth; women's fear; medicalisation	EMERGENCY CESAREAN-SECTION; PREGNANT-WOMEN; DELIVERY; SOCIOLOGY; BIRTH	This paper addresses the limited sociological understanding of the phenomena of childbirth fear using data from a qualitative research project conducted in Western Australia. This qualitative study used an exploratory descriptive design, with 22 women identified as being fearful of birth participating in an in-depth interview. Data analysis using the method of constant comparison. revealed that s…	Edith Cowan Univ, Australia	252
Fleming, S. E.; Vandermause, R.; Shaw, M.	2014	First-time mothers preparing for birthing in an electronic world: Internet and mobile phone technology	Journal of Reproductive and Infant Psychology	English	Article	childbirth education; perinatal; intrapartum care; doula support; internet and mobile phone usage	US	Background: As the twenty-first century moves forward, we are witnessing a surge of self-educating with electronic media (e. g. internet sites, mobile phone technology, television and/or videos). This phenomenon is deeply embedded in perinatal education and warrants an in-depth investigation to uncover the meaning of how mothers self-prepare with electronic media for birthing in hospitals. Method…	Washington State Univ,USA	58
Fleming, V.; Meyer, Y.; Frank, F.; van Gogh, S.; Schirinzi, L.; Michoud, B.; de Labrusse, C.	2017	Giving birth: Expectations of first time mothers in switzerland at the mid point of pregnancy	Women and Birth	English	Article	Caesarean section; Switzerland; Expectations; Thematic analysis; Decision making in pregnancy	CESAREAN-SECTION; UNITED-STATES; CHILDBIRTH; ASSOCIATION; EXPERIENCE; TRENDS; METAANALYSIS; DELIVERY; RISK; FEAR	Problem and background: Despite a generally affluent society, the caesarean section rate in Switzerland has steadily climbed in recent years from 22.9% in 1998 to 33.7% in 2014. Speculation by the media has prompted political questions as to the reasons. However, there is no clear evidence as to why the Swiss rate should be so high especially in comparison with neighbouring countries. Aim: To des…	John Moores Univ, England	4
Fuglenes, D.; Aas, E.; Botten, G.; Oian, P.; Kristiansen, I. S.	2011	Why do some pregnant women prefer cesarean? The influence of parity, delivery experiences, and fear	American Journal of Obstetrics and Gynecology	English	Article	cesarean delivery; maternal request; preference; probability; regression analysis	MATERNAL REQUEST; DECISION-MAKING; SECTION; CHILDBIRTH; BIRTH; ATTITUDES; NORWAY; HEALTH; WISH	OBJECTIVE: We sought to identify predictors of preferences for cesarean among pregnant women, and estimate how different predictors influence preferences. STUDY DESIGN: This was a cross-sectional study based on the Norwegian Mother and Child Cohort Study (n = 58,881). RESULTS: Of the study population, 6% preferred cesarean over vaginal delivery. While 2.4% of nulliparous had a strong preference f…	Univ Oslo, Norway	121
Gallagher, F.; Bell, L.; Waddell, G.; Benoit, A.; Cote, N.	2012	Requesting cesareans without medical indications: An option being considered by young canadian women	Birth-Issues in Perinatal Care	English	Article	cesarean section; maternal choice; obstetrics; prenatal counseling	MATERNAL REQUEST; DECISION-MAKING; DELIVERY; SECTION; BIRTH; OBSTETRICIANS; CHILDBIRTH; ATTITUDES; CHOICE; EXPERIENCES	Background: Cesarean delivery on maternal request is a worldwide growing phenomenon. The goal of this study was to describe young nulliparous womens attitudes about cesarean delivery on maternal request. Methods: A total of 140 nulliparous women in Canada aged between 18 and 24 years and attending school from the vocational (n = 53), college (n = 61), and university (n = 18) levels (n = 8 other) …	Univ Sherbrooke,Canada	31
Gamble, J.; Creedy, D.; Moyle, W.; Webster, J.; McAllister, M.; Dickson, P.	2005	Effectiveness of a counseling intervention after a traumatic childbirth: A randomized controlled trial	Birth-Issues in Perinatal Care	English	Article	Counseling; Intervention; Traumatic Childbirth	POSTTRAUMATIC-STRESS-DISORDER; POSTNATAL DEPRESSION; RISK; PREVALENCE; EXPERIENCE; PREDICTORS; SYMPTOMS; WOMEN	Adverse childbirth experiences can evoke fear and overwhelming anxiety for some women and precipitate posttraumatic stress disorder. The objective of this study was to assess a midwife-led brief counseling intervention for postpartum women at risk of developing psychological trauma symptoms. Method: Of 348 women screened for trauma symptoms, 103 met inclusion criteria and were randomized into an …	Griffith Univ, Australia	109
Gamble, J.; Toohill, J.; Slavin, V.; Creedy, D. K.; Fenwick, J.	2017	Identifying barriers and enablers as a first step in the implementation of a midwife-led psychoeducation counseling framework for women fearful of birth	International Journal of Childbirth	English	Article	midwives; childbirth fear; psychoeducation; knowledge translation; research use; evidence-based practice	RANDOMIZED CONTROLLED-TRIAL; TRANSLATING EVIDENCE; ORGANIZATIONAL CULTURE; POSTTRAUMATIC-STRESS; NURSES PERCEPTIONS; CESAREAN-SECTION; CHILDBIRTH FEAR; KNOWLEDGE; ATTITUDES; INTERVENTION	BACKGROUND: Around 20% of women report high levels of childbirth fear. An evidence-based psychoeducation intervention delivered by midwives reduced maternal childbirth fear and increased confidence for birth. Implementation of the intervention into practice is now required. Translating evidence into practice, however, remains challenging. AIM: This study aimed to explore organizational factors, i…	Griffith Univ,Australia	2
Gao, L. L.; Liu, X. J.; Fu, B. L.; Xie, W.	2015	Predictors of childbirth fear among pregnant chinese women: A cross-sectional questionnaire survey	Midwifery	English	Article	Childbirth fear; Predictors; Childbirth self-efficacy; State anxiety; Trait anxiety	EMERGENCY CESAREAN-SECTION; SELF-EFFICACY INVENTORY; NATIONAL BIRTH COHORT; NULLIPAROUS WOMEN; ANXIETY SENSITIVITY; EXPERIENCES; DELIVERY; LABOR; HEALTH; RISK	Objective: to examine childbirth fear and identify its predictors among pregnant Chinese women. Design and Setting: a cross-sectional descriptive questionnaire survey was conducted in a regional teaching hospital in Guangzhou, China, between October and November 2013. Participants: 353 pregnant Chinese women who were at least 18 years old, with a singleton fetus, in the third trimester of pregnan…	Guangdong Gen Hosp, China	26
Gao, Y.; Barclay, L.; Kildea, S.; Hao, M.; Belton, S.	2010	Barriers to increasing hospital birth rates in rural shanxi province, china	Reproductive Health Matters	English	Article	antenatal care; childbirth; health worker attitudes; traditional birth attendants; quality of care; privatisation; health policy and programmes; China	CARE; CONSEQUENCES; DELIVERY; SERVICES; WOMEN	This study investigated the reasons for continued high rates of home births in rural Shanxi Province, northern China, despite a national programme designed to encourage hospital deliveries. We conducted semi-structured interviews with 30 home-birthing women in five rural counties and drew on hospital audit data, observations and interviews with local health workers from a larger study. Multiple b…	Univ Sydney, Australia	43
Garthus-Niegel, S.; Storksen, H. T.; Torgersen, L.; Von Soest, T.; Eberhard-Gran, M.	2011	The wijma delivery expectancy/experience questionnaire - a factor analytic study	Journal of Psychosomatic Obstetrics & Gynecology	English	Article	Fear of childbirth; methodologies	POSTNATAL DEPRESSION; CHILDBIRTH; FEAR; ANXIETY; WOMEN; PREGNANCY	Fear of childbirth (FOC) is an important women's health issue. The Wijma Delivery Expectancy/Experience Questionnaire (W-DEQ) is currently the most frequently used instrument to measure FOC. The scale is designed to measure different aspects of FOC but is conceptualized as a uni-dimensional instrument. Our aim was to investigate the underlying factor structure of the W-DEQ version A. A total of 1…	Akershus Univ Hosp, Norway	65
Garthus-Niegel, S.; von Soest, T.; Knoph, C.; Simonsen, T. B.; Torgersen, L.; Eberhard-Gran, M.	2014	The influence of women's preferences and actual mode of delivery on post-traumatic stress symptoms following childbirth: A population-based, longitudinal study	Bmc Pregnancy and Childbirth	English	Article	Post-traumatic stress symptoms following childbirth; Mode of delivery; Mismatch; Akershus birth cohort	POSTNATAL DEPRESSION SCALE; ELECTIVE CESAREAN-SECTION; VAGINAL DELIVERY; MATERNAL REQUEST; FEAR; BIRTH; IMPACT; EXPERIENCE; DISORDER; INTERVENTION	Background: This study aimed to examine whether a mismatch between a woman's preferred and actual mode of delivery increases the risk of post-traumatic stress symptoms after childbirth. Methods: The study sample consisted of 1,700 women scheduled to give birth between 2009 and 2010 at Akershus University Hospital, Norway. Questionnaire data from pregnancy weeks 17 and 32 and from 8 weeks postpart…	Akershus Univ Hosp,Norway	59
Garthus-Niegel, S.; von Soest, T.; Vollrath, M. E.; Eberhard-Gran, M.	2013	The impact of subjective birth experiences on post-traumatic stress symptoms: A longitudinal study	Archives of Womens Mental Health	English	Article	Post-traumatic stress symptoms following childbirth; Predisposing factors; Precipitating factors; Subjective birth experiences; Akershus Birth Cohort	POSTNATAL DEPRESSION SCALE; EVENT SCALE; VAGINAL DELIVERY; TRAUMATIC STRESS; CHILDBIRTH; DISORDER; PREDICTORS; PREVALENCE; VALIDATION; PREGNANCY	The aim of this prospective study was to examine the etiology of post-traumatic stress symptoms following childbirth within a transactional framework of stress. Participants were women (N = 1,499) from the Akershus Birth Cohort. These women were followed from pregnancy to 8 weeks postpartum. We modeled predisposing factors (e.g., fear of childbirth) and precipitating factors (subjective and objec…	Norwegian Inst Publ Hlth, Norway	143
Geissbuehler, V.; Eberhard, J.	2002	Fear of childbirth during pregnancy: A study of more than 8000 pregnant women	Journal of Psychosomatic Obstetrics and Gynecology	English	Article	childbirth fears; perinatal morbidity; perinatal mortality; prospective birthing study; childbirth preparation	DELIVERY; EXPERIENCE; EXPECTATIONS; PREDICTORS; LABOR; BIRTH	In today's modem obstetrics, perinatal morbidity and mortality of mother and neonate have become extremely rare. Despite these advances, are pregnant women still afraid of childbearing and, if so, what - and how intense - are their fears? Are these fears influenced by previous birthing experiences and by birth preparation classes? Data from more than 8000 expectant mothers (collated via a prenata…	Kantonsspital, Spital Thurgau AG, Fraunfeld, Switzerland	223
Geissbuhler, V.; Zimmermann, K.; Eberhard, J.	2005	Fear of childbirth during pregnancy - ongoing observational study	Geburtshilfe Und Frauenheilkunde	German	Article	fear of childbirth; perinatal morbidity; perinatal mortality; ongoing birthing study; antenatal classes	WOMEN; EXPERIENCE; DELIVERY; BIRTH; LABOR; EXPECTATIONS; PREDICTORS; SAFE	Purpose: In 20th century western industrial society perinatal morbidity and mortality of mother and neonate have become ex- NEW_ EM.tremely rare. Labor pains can be effectively managed using modern anesthesia - especially epidural anesthesia - and alternative medicine. This work pursues the question of which kind of childbirth fears today's pregnant women still have, despite all wellknown medical…	Spital Thurgau AG, Frauenklin, Kantonsspital, CH-8501 Frauenfeld, Switzerland	2
Genc, H.; Atasever, M.; Duyur Cakit, B.; Seval, M.; Koc, A.	2017	The effects of fibromyalgia syndrome on physical function and psychological status of pregnant females	Archives of Rheumatology	English	Article	Fibromyalgia syndrome; physical function; pregnancy; psychological status	LOW-BACK-PAIN; PELVIC GIRDLE PAIN; TURKISH VERSION; W-DEQ; SYMPTOMS; QUESTIONNAIRE; PREVALENCE; DEPRESSION; ANXIETY; HEALTH	Objectives: This study aims to investigate the frequency and most common symptoms of fibromyalgia syndrome (FS) among pregnant females and determine the impacts of FS on physical functioning and psychological status. Patients and methods: A total of 360 pregnant females (mean age 26.5 years, range 19 to 42 years) were included. The subjects were divided into two groups in terms of having (FS grou…	Univ Hlth Sci, Dept Phys Med & Rehabil, Ankara Training & Res Hosp, Ankara, Turkey	1
Georgsson, S.; Carlsson, T.	2019	Pain and pain management during induced abortions: A web-based exploratory study of recollections from previous patients	Journal of Advanced Nursing	English	Article	induced abortion; midwifery; nursing; pain; pain management	QUALITATIVE CONTENT-ANALYSIS; POSTOPERATIVE PAIN; WOMENS PREFERENCES; FETAL-ABNORMALITY; MEDICAL ABORTION; 2ND TRIMESTER; TERMINATION; EXPERIENCES; PREGNANCY; INTENSITY	Aims To explore recollections of pain and pain management during induced abortions. Design Mixed-methods exploratory study in Sweden. Methods A web-based survey was distributed between October 2017 - July 2018 via Swedish discussion boards and social media. Open-ended questions were asked about recollection of pain and pain management, followed by self-reported ratings. The survey was answered by…	Swedish Red Cross Univ Coll, Huddinge, Sweden	2
Ghanbari-Homayi, S.; Fardiazar, Z.; Meedya, S.; Mohammad-Alizadeh-Charandabi, S.; Asghari-Jafarabadi, M.; Mohammadi, E.; Mirghafourvand, M.	2019	Predictors of traumatic birth experience among a group of iranian primipara women: A cross sectional study	Bmc Pregnancy and Childbirth	English	Article	Traumatic birth; Traumatic birth experience; Prevalence; Risk factors; Cross-sectional study	POSTTRAUMATIC-STRESS; RISK-FACTORS; MENTAL-HEALTH; LABOR PAIN; CHILDBIRTH; PERCEPTIONS; POSTPARTUM; PREVALENCE; IMPACT; FEAR	BackgroundTraumatic birth experience has undesirable effects on the life of the mother, child, family, and society. The identification of predictive factors can be useful in improving birth experiences among women. This study aimed to assess the prevalence of a traumatic birth experience and identify its predictors among a group primiparous women.MethodsA cross-sectional study was conducted among…	Tabriz Univ Med Sci, Students Res Comm, Tabriz, Iran	2
Ghasemi, F.; Bolbol-Haghighi, N.; Mottaghi, Z.; Hosseini, S. R.; Khosravi, A.	2018	The effect of group counseling with cognitive-behavioral approach on self-efficacy of pregnant women's choice of vaginal delivery	Iranian Journal of Psychiatry and Behavioral Sciences	English	Article	Anxiety; Cognitive-Behavioral Counseling; Effectiveness; Fear; Group Counseling; Self-Efficacy; Vaginal Delivery	CHILDBIRTH; THERAPY; FEAR; ANXIETY; TRIAL; LABOR	Background: Cognitive-behavioral approach has been used to overcome many problems among pregnant women such as fear and anxiety, self-efficacy improvement, depression during pregnancy and after childbirth, traumatic childbirth, as well as stress management. Objectives: The aim of this study was to determine the effect of cognitive-behavioral group counseling approach on self-efficacy on the choic…	Shahroud Univ Med Sci, Sch Nursing & Midwifery, Dept Midwifery, Shahroud, Iran	0
Gholami, A.; Salarilak, S.	2013	Why do some pregnant women prefer cesarean delivery in first pregnancy?	Iranian Journal of Reproductive Medicine	English	Article	Cesarean delivery; Vaginal delivery; Pregnancy; Patient preference	MATERNAL REQUEST; SECTION; RISK; CHILDBIRTH; TRENDS; LABOR; OBSTETRICIANS; DETERMINANTS; ASSOCIATION; EXPERIENCE	Background: The increasing number of cesarean section is a great concern in many countries. In Iran cesarean section rate has been steadily rising from 35% in 2000 to 40% in 2005. Preferences for cesarean are often associated with some factors. Objective: To investigate factors associated with preference for cesarean delivery, with special emphasis on pregnant women's preferences in first pregnan…	Neyshabur Univ Med Sci, Sch Nursing, Neyshabur, Iran	20
Ghotbi, F.; Sene, A. A.; Azargashb, E.; Shiva, F.; Mohtadi, M.; Zadehmodares, S.; Farzaneh, F.; Yasai, F. A.	2014	Women's knowledge and attitude towards mode of delivery and frequency of cesarean section on mother's request in six public and private hospitals in tehran, iran, 2012	Journal of Obstetrics and Gynaecology Research	English	Article	attitude; cesarean section; elective surgical procedure; knowledge; normal vaginal delivery	MATERNAL REQUEST; HEALTH-INSURANCE; PLACENTA PREVIA; RISK-FACTORS; RATES; BIRTH; TRENDS; CHILE	AimThe rate of cesarean section (CS) has been reported to be as high as 40% among Iranian women in the year 2009. The aim of this study was to determine the rate of cesarean delivery on mother's request (CDMR) and to determine maternal attitude and knowledge about various modes of delivery in private and public (university) hospitals in Tehran. Material and MethodsAll primiparous mothers deliveri…	Shahid Beheshti Univ Med Sci, Dept Neonatal Intens Care Unit, Tehran 1964934556, Iran	56
Gibson, M. E.	2017	An early history of anesthesia in labor	Jognn-Journal of Obstetric Gynecologic and Neonatal Nursing	English	Article	history of obstetrics; history of perinatal nursing; nursing care; obstetric anesthesia	ETHER	Fear of pain often overshadows childbirth, and each woman must decide whether to receive anesthesia to combat labor pain. Historically, this choice resulted in unintended consequences and marked the beginnings of medical interventions in labor and birth. The purpose of this article is to trace the use of anesthesia in childbirth from the mid-19th to the mid-20th centuries and to explore its influ…	Univ Virginia, Sch Nursing, 225 Jeanette Lancaster Way, Charlottesville, VA 22903 USA	4
Gosselin, P.; Chabot, K.; Beland, M.; Goulet-Gervais, L.; Morin, A. J. S.	2016	Fear of childbirth among nulliparous women: Relations with pain during delivery, post-traumatic stress symptoms, and postpartum depressive symptoms	Encephale-Revue De Psychiatrie Clinique Biologique Et Therapeutique	French	Article	Fear of childbirth; Post-partum depression; Pain; Post-traumatic stress	EDINBURGH POSTNATAL DEPRESSION; EMERGENCY CESAREAN-SECTION; TRAUMATIC STRESS; SCALE EPDS; PREGNANCY; PREDICTORS; VALIDATION; EXPERIENCE; BIRTH; RISK	Objective. - Fear of childbirth is common in women who are pregnant with their first child and is associated with important consequences such as abortions and miscarriages. Twenty percent of nulliparous women seem to exhibit a mild or moderate fear, while 6% present an excessive and irrational fear known as tocophobia. Tocophobia is suggested to be associated with many negative consequences such …	Univ Sherbrooke, Dept Psychol, Inst Univ Premiere Ligne Sante & Serv Sociaux, Ctr Integre Univ Sante & Serv Sociaux Estrie CHUS, Sherbrooke, PQ J1K 2R1, Canada	11
Gourounti, K.; Kouklaki, E.; Lykeridou, K.	2015	Validation of the childbirth attitudes questionnaire in greek and psychosocial characteristics of pregnant women with fear of childbirth	Women and Birth	English	Article	Fear of childbirth; Childbirth Attitudes Questionnaire; Validation; Self-esteem; Optimism	SELF-EFFICACY INVENTORY; MATERNAL CONFIDENCE; LABOR; TRANSLATION; NEUROTICISM; ANXIETY; DEPRESSION; DELIVERY; OPTIMISM; STRESS	Background: Fear of childbirth has been found to be a factor that influences women's decision about their choice of delivery. The investigation of psychological factors that relate to fear of childbirth as well as the validation of the Childbirth Attitudes Questionnaire (CAQ) can help identify pregnant women with high fear of childbirth. Aim: This study aimed to (a) translate and validate the Chi…	Technol Educ Inst Athens, Dept Midwifery, Athens, Greece	7
Goutaudier, N.; Bertoli, C.; Sejourne, N.; Chabrol, H.	2019	Childbirth as a forthcoming traumatic event: Pretraumatic stress disorder during pregnancy and its psychological correlates	Journal of Reproductive and Infant Psychology	English	Article	Childbirth; trauma; pretraumatic stress; prepartum; tokophobia	RISK NULLIPAROUS WOMEN; MULTIDIMENSIONAL SCALE; ANXIETY DISORDERS; ATTENTIONAL BIAS; CESAREAN-SECTION; FEAR; PREVALENCE; PSYCHOEDUCATION; QUESTIONNAIRE; INTERVENTION	Background: Recent research has suggested that pretraumatic stress related to a forthcoming predictable traumatic event might exist and that such stress reactions would be a key, 'but largely ignored', aspect of the etiology of Posttraumatic Stress Disorder (PTSD). While it is now acknowledged that childbirth may lead to PTSD, less is known regarding pretraumatic reactions in pregnancy. This stud…	Univ Poitiers, CNRS, Ctr Rech Cognit & Apprentissage CeRCA, UMR 7295, Poitiers, France	3
Greenfield, M.; Jomeen, J.; Glover, L.	2019	It can't be like last time - choices made in early pregnancy by women who have previously experienced a traumatic birth	Frontiers in Psychology	English	Article	traumatic birth; birth trauma; choice; control; pregnancy; support; maternity	POSTTRAUMATIC-STRESS-DISORDER; MATERNITY CARE; CHILDBIRTH; FUTURE; PREVALENCE; SYMPTOMS; IMPACT; PTSD	Background: A significant number of women experience childbirth as traumatic. These experiences are often characterized by a loss of control coupled with a perceived lack of support and inadequate communication with health care providers. Little is known about the choices women make in subsequent pregnancy(s) and birth(s), or why they make these choices. This study aimed to understand these choic…	Univ Hull, Fac Hlth Sci, Kingston Upon Hull, N Humberside, England	2
Grossmann-Kendall, F.; Filippi, V.; De Koninck, M.; Kanhonou, L.	2001	Giving birth in maternity hospitals in benin: Testimonies of women	Reproductive Health Matters	English	Article	antenatal care; childbirth; emergency obstetric care; psychosocial support; provider-patient relations; Benin	MORTALITY	In Benin, a Francophone country in West Africa, maternity mortality has been estimated at between 473 and 990 deaths per 100,000 live births. Yet 92 per cent of women gave birth in either a public or private health centre, and almost all of them received antenatal core. This paper reports on on exploratory, qualitative study in 1995, among 19 women aged 20-40 who had recently given birth in a ref…	New Orleans, LA 70115, USA	88
Gungor, S.; Baser, I.; Ceyhan, T.; Karasahin, E.; Kilic, S.	2008	Does mode of delivery affect sexual functioning of the man partner?	Journal of Sexual Medicine	English	Article	sexual satisfaction; mode of delivery; male; self-report questionnaire	GOLOMBOK-RUST INVENTORY; CESAREAN-SECTION; SATISFACTION GRISS; PREDICTIVE-VALIDITY; PELVIC FLOOR; DYSFUNCTION; CHILDBIRTH; MEN; WOMEN; RECOMMENDATIONS	Introduction. Recent surveys showed that the major reasons for avoiding vaginal delivery were the fear of childbirth and the concern for postpartum sexual health. Although sexual dysfunction is a disorder that affects a couple rather than an individual, all studies investigating the relationship between the mode of delivery and sexual problems have been conducted only in cohorts of women. Aim. To…	Gulhane Mil Med Acad, Sch Med, Dept Obstet & Gynecol, Ankara, Turkey	45
Gunnervik, C.; Josefsson, A.; Sydsjo, A.; Sydsjo, G.	2010	Attitudes towards mode of birth among swedish midwives	Midwifery	English	Article	Mode of birth; Caesarean; Maternal request; Midwives' attitudes	OBSTETRICIANS PERSONAL PREFERENCE; CESAREAN-SECTION; DELIVERY	Objective: to investigate midwives' attitudes and opinions on mode of birth. Design: exploratory descriptive study. Data were collected via study-specific questionnaires during 2006. Setting: southeastern Sweden. Participants: all midwives working in two counties. Findings: regardless of age, experience and working field, the midwives considered a reasonable caesarean rate to be around 11.5 per c…	Varnamo Hosp, Dept Obstet & Gynaecol, SE-33185 Varnamo, Sweden	26
Guszkowska, M.	2014	The effect of exercise and childbirth classes on fear of childbirth and locus of labor pain control	Anxiety Stress and Coping	English	Article	fear of childbirth; locus of labor pain control; exercise program; childbirth classes	POSTTRAUMATIC-STRESS-DISORDER; CESAREAN-SECTION; PREGNANT-WOMEN; SELF-EFFICACY; DELIVERY; ANXIETY; BIRTH; PREDICTORS; OPTIMISM; REASONS	This study sought to track changes in intensity of fear of childbirth and locus of labor pain control in women attending an exercise program for pregnant women or traditional childbirth classes and to identify the predictors of these changes. The study was longitudinal/non-experimental in nature and run on 109 healthy primigravidae aged from 22 to 37, including 62 women participating in an exerci…	Jozef Pilsudski Univ Phys Educ Warsaw, Fac Tourism & Recreat, Dept Sociocultural Fdn Tourism, PL-00986 Warsaw, Poland	38
Guszkowska, M.; Langwald, M.; Zaremba, A.; Dudziak, D.	2014	The correlates of mental health of well-educated polish women in the first pregnancy	Journal of Mental Health	English	Article	Mental health; pregnancy; personality; Poland; socio-economic status	RISK-FACTORS; POSTNATAL DEPRESSION; BODY-IMAGE; DETERMINANTS; POSTPARTUM; ANXIETY; PREVALENCE; DISORDERS; SYMPTOMS	Background: Mental health is important in the development of pregnancy and a fetus. Aims: The aim of this study was to determine demographic, socio-economic, and personality-based correlates of mental health of well-educated Polish primiparas living in the capital city. Method: The study included 164 women aged 22-38 in the second and third trimesters of a first, uncomplicated pregnancy. General …	Jozef Pilsudski Univ Phys Educ Warsaw, Fac Tourism & Recreat, PL-00968 Warsaw, Poland	7
Haapio, S.; Kaunonen, M.; Arffman, M.; Astedt-Kurki, P.	2017	Effects of extended childbirth education by midwives on the childbirth fear of first-time mothers: An rct	Scandinavian Journal of Caring Sciences	English	Article	childbirth education; fear of childbirth; randomised controlled trial; midwives; pregnancy	CESAREAN-SECTION; PREGNANT-WOMEN; INTERNET; PERCEPTIONS; EXPERIENCES; PREDICTORS; CONTEXT; IMPACT; BIRTH	ObjectiveThis study evaluates how extended childbirth education intervention affects first-time mothers' fear of childbirth and its manifestation during pregnancy. MethodA randomised controlled trial was conducted. A total of 659 first-time mothers were recruited before week 14 of gestation during the first ultrasound screening at the hospital's maternity outpatient clinic. The mothers were rando…	Univ Tampere, Sch Hlth Sci, Kuismatie 8 D, Tampere 00720, Finland	19
Haines, H.; Pallant, J. F.; Karlstrom, A.; Hildingsson, I.	2011	Cross-cultural comparison of levels of childbirth-related fear in an australian and swedish sample	Midwifery	English	Article	Fear of childbirth; VAS; Measurement scales	CESAREAN-SECTION; PREGNANCY; BIRTH; CHOICE; WOMEN; EXPERIENCES; ANXIETY; COHORT	Background: research, conducted predominately in Scandinavian countries, suggests that a substantial number of women experience high levels of fear concerning childbirth which can impact on birth outcomes, the mother-infant relationship and the ongoing mental health of the mother. The prevalence of childbirth-related fear (CBRF) is not well known outside of the Nordic nations. This study aimed to…	Univ Melbourne, Sch Rural Hlth, Shepparton, Vic, Australia	143
Haines, H. M.; Hildingsson, I.; Pallant, J. F.; Rubertsson, C.	2013	The role of women's attitudinal profiles in satisfaction with the quality of their antenatal and intrapartum care	Jognn-Journal of Obstetric Gynecologic and Neonatal Nursing	English	Article	fear of birth; attitudes; beliefs; profiling; satisfaction; Fear of Birth Scale; quality	CHILDBIRTH-RELATED FEAR; SWEDISH; BIRTH; EXPERIENCE; PERCEPTIONS; OPINIONS; DELIVERY; MOTHERS; LABOR; RISK	Objective To compare perceptions of antenatal and intrapartum care in women categorized into three profiles based on attitudes and fear. Design Prospective longitudinal cohort study using self-report questionnaires. Profiles were constructed from responses to the Birth Attitudes Profile Scale and the Fear of Birth Scale at pregnancy weeks 18 to 20. Perception of the quality of care was measured u…	Univ Melbourne, Melbourne Med Sch, Rural Hlth Acad Ctr, Shepparton, Vic, Australia	49
Haines, H. M.; Pallant, J. F.; Fenwick, J.; Gamble, J.; Creedy, D. K.; Toohill, J.; Hildingsson, I.	2015	Identifying women who are afraid of giving birth: A comparison of the fear of birth scale with the wdeq-a in a large australian cohort	Sexual & Reproductive Healthcare	English	Article	Fear of birth; FOBS; WDEQ; Pregnancy; Antenatal care; Screening	CHILDBIRTH-RELATED FEAR; VISUAL ANALOG SCALES; W-DEQ; QUESTIONNAIRE; PREVALENCE; EXPERIENCE; DISORDERS; PREGNANCY; ATTITUDES; ANXIETY	Background: The WDEQ-A is the most widely used measure of childbirth fear in pregnant women; however there is increasing discussion in the literature that simpler, more culturally transferrable tools may offer a better solution to identifying fearful women in clinical practice. Aim: To compare the two item Fear of Birth Scale (FOBS) with the 33 item WDEQ-A in a large cohort of Australian pregnant…	Karolinska Inst, Dept Womens & Childrens Hlth, Stockholm, Sweden	44
Haines, H. M.; Rubertsson, C.; Pallant, J. F.; Hildingsson, I.	2012	The influence of women's fear, attitudes and beliefs of childbirth on mode and experience of birth	Bmc Pregnancy and Childbirth	English	Article	Pregnancy; Attitudes; Childbirth fear; Cluster analysis; Scale	CESAREAN-SECTION; PREGNANCY; EXPECTATIONS; LABOR; PERSONALITY; OUTCOMES; ANXIETY; MOTHERS	Background: Women's fears and attitudes to childbirth may influence the maternity care they receive and the outcomes of birth. This study aimed to develop profiles of women according to their attitudes regarding birth and their levels of childbirth related fear. The association of these profiles with mode and outcomes of birth was explored. Methods: Prospective longitudinal cohort design with sel…	Uppsala Univ, Dept Womens & Childrens Hlth Obstet & Gynaecol, S-75185 Uppsala, Sweden	179
Halfon, Y.	2008	Hypnosis for childbirth	Douleur Et Analgesie	French	Article	hypnosis; analgesia; pain; uterine contraction; childbirth; anxiety		Hypnosis has a role to play as a psychological method to mobilize the resources of women during childbirth, and the use of this method allows fear and pain to be reduced, which are very often associated with childbirth.	St. Helier Hospital, Surrey,uk	48
Hall, C.	2016	Womanhood as experienced in childbirth: Psychoanalytic explorations of the body	Psychoanalytic Social Work	English	Article	Pregnancy; postpartum; childbirth; genital anxiety; female development	COMPLEX	Evaluating data from interviews with 30 first-time mothers pre-delivery and postdelivery reveals three pertinent themes: fear of bodily damage, immense pride and awe about producing a baby, and circumscribed terms of true womanhood. Data demonstrate an evolving pressure on some women to deliver vaginally without medical intervention or pain medication and to nurse a baby exclusively without formu…	Georgetown Univ Hosp, Dept Psychiat, Washington, DC 20007 USA	5
Hall, W. A.; Hauck, Y. L.; Carty, E. M.; Hutton, E. K.; Fenwick, J.; Stoll, K.	2009	Childbirth fear, anxiety, fatigue, and sleep deprivation in pregnant women	Jognn-Journal of Obstetric Gynecologic and Neonatal Nursing	English	Article	childbirth fear; anxiety; fatigue; sleep deprivation; pregnancy	SELF-EFFICACY; PERSONALITY; DEPRESSION; LABOR; RISK	Objective: To explore women's levels of childbirth fear, sleep deprivation, anxiety, and fatigue and their relationships during the third trimester of pregnancy. Design: A cross-sectional descriptive survey of a community sample. Participants: Six hundred and fifty English-speaking nulliparous and multiparous women, 17 to 46 years of age and between 35 and 39 weeks gestation, with uncomplicated p…	Univ British Columbia, Sch Nursing, Vancouver, BC V6T 2B5, Canada	261
Hall, W. A.; Stoll, K.; Hutton, E. K.; Brown, H.	2012	A prospective study of effects of psychological factors and sleep on obstetric interventions, mode of birth, and neonatal outcomes among low-risk british columbian women	Bmc Pregnancy and Childbirth	English	Article	Childbirth fear; Sleep deprivation; Fatigue; Anxiety; Obstetrical interventions; Neonatal outcomes	EMERGENCY CESAREAN-SECTION; PRENATAL MATERNAL STRESS; EPIDURAL ANALGESIA; PREGNANT-WOMEN; NULLIPAROUS WOMEN; CHILDBIRTH FEAR; DELIVERY; LABOR; ANXIETY; FATIGUE	Background: Obstetrical interventions, including caesarean sections, are increasing in Canada. Canadian women's psychological states, fatigue, and sleep have not been examined prospectively for contributions to obstetric interventions and adverse neonatal outcomes. Context and purpose of the study: The prospective study was conducted in British Columbia (BC), Canada with 650 low-risk pregnant wom…	Univ British Columbia, Sch Nursing, Vancouver, BC V6T 2B5, Canada	58
Hallgren, A.; Kihlgren, M.; Norberg, A.; Forslin, L.	1995	Womens perceptions of childbirth and childbirth education before and after education and birth	Midwifery	English	Article	DISSEMINATION FINDINGS NURSING RESEARCH UTILIZATION	EXPECTATIONS; LABOR	Objective: to illuminate women's perceptions of childbirth and childbirth education before and after education and birth. Design: qualitative, using tape-recorded interviews to collect data, Interpretation was performed from Antonovsky's concept sense of coherence. Setting: childbirth education, a part of parent education in Sweden. Participants: eleven women expecting their first child, where th…	Umeî University, Box 1442, S-90124 Umeî, Sweden	95
Halperin, O.; Sarid, O.; Cwikel, J.	2014	A comparison of israeli jewish and arab women's birth perceptions	Midwifery	English	Article	Childbirth experience; Trauma; Transcultural nursing	CESAREAN-SECTION; CULTURAL COMPETENCE; TRAUMATIC EVENTS; RISK-FACTORS; CHILDBIRTH; FEAR; PREGNANCY; HEALTH; EXPERIENCES; CARE	Background: birth is a normal physiological process, but can also be experienced as a traumatic event. Israeli Jewish and Arab women share Israeli residency, citizenship, and universal access to the Israeli medical system. However, language, religion, values, customs, symbols, and lifestyle differ between the groups. Objectives: to examine Israeli Arab and Jewish women's perceptions of their birt…	Emek Izrael Coll, Dept Nursing, Jezreel Valley, Israel	13
Halvorsen, L.; Nerum, H.; Sorlie, T.; Oian, P.	2010	Does counsellor's attitude influence change in a request for a caesarean in women with fear of birth?	Midwifery	English	Article	Request for caesarean; Coping; Autonomy; Fear of birth; Birth attendant's attitudes	PREGNANT-WOMEN; CHILDBIRTH; SECTION; ANXIETY; REASONS	Background: the attitudes of two conunsellors towards woman requesting a caesarean section due to fear of birth were identified. One emphasised the ability to overcome any emotional obstacle to vaginal birth('coping attitude'), and the other emphasised that the ultimate choice of mode of birth was the womans' ('autonomy attitude'). Two research questions were asked: (1) What are the predictors of…	Univ Hosp N Norway, Dept Obstet & Gynaecol, Tromso, Norway	49
Hamama-Raz, Y.; Sommerfeld, E.; Ken-Dror, D.; Lacher, R.; Ben-Ezra, M.	2017	The role of intra-personal and inter-personal factors in fear of childbirth: A preliminary study	Psychiatric Quarterly	English	Article	Fear of childbirth; Relationship satisfaction; Attitudes toward pregnancy and birth; Body image	CESAREAN-SECTION; PREGNANT-WOMEN; BIRTH EXPERIENCE; SELF-EFFICACY; AUSTRALIAN SAMPLE; LABOR; DELIVERY; ASSOCIATION; ANXIETY; STRESS	Childbirth is a major life event, but for some women, the fear of childbirth goes beyond trepidation towards full-blown anxiety and panic, known as fear of childbirth (FOC) or tokophobia. In the present study the authors investigated and compared the intrapersonal and interpersonal factors that might be associated with FOC among women who previously gave birth (parous) and women who did not. A cr…	Ariel Univ, Sch Social Work, Ariel, Israel	9
Handelzalts, J. E.; Becker, G.; Ahren, M. P.; Lurie, S.; Raz, N.; Tamir, Z.; Sadan, O.	2015	Personality, fear of childbirth and birth outcomes in nulliparous women	Archives of Gynecology and Obstetrics	English	Article	Fear of childbirth; Anxiety; Mode of delivery; Personality	EMERGENCY CESAREAN-SECTION; ANXIETY SENSITIVITY; MENTAL-HEALTH; PREGNANCY; EXPERIENCE; DELIVERY; RISK; METAANALYSIS; ASSOCIATION; DISORDERS	This study was aimed at investigating the delivery continuum starting from constant personality variables and their association with Fear of childbirth (FOC) pre-partum, following the association of FOC pre-partum with the delivery process (as measured by birth outcome variables and subjective experience) and the effect of all of these variables over FOC post-partum. In this prospective questionn…	Acad Coll Tel Aviv Jaffa, Dept Psychol, IL-68114 Tel Aviv, Israel	52
Handelzalts, J. E.; Fisher, S.; Lurie, S.; Shalev, A.; Golan, A.; Sadan, O.	2012	Personality, fear of childbirth and cesarean delivery on demand	Acta Obstetricia Et Gynecologica Scandinavica	English	Article	Cesarean delivery; childbirth; fear of childbirth; maternal demand; personality	ANXIETY SENSITIVITY; MATERNAL REQUEST; SOCIAL SUPPORT; LATE PREGNANCY; SECTION; EXPERIENCE; BIRTH; WOMEN	Objectives. To investigate both the psychological traits and the demographic factors associated with cesarean section on maternal demand. Design. Cross-sectional questionnaire study. Setting. Delivery ward, Edith Wolfson Medical Center, Holon, Israel. Sample. Fifty-nine healthy primigravida with a singleton pregnancy were recruited during 2009, of whom 28 requested and were delivered by cesarean …	Acad Coll Tel Aviv Yaffo, Dept Psychol, IL-68114 Tel Aviv Yaffo, Israel	79
Handelzalts, J. E.; Fisher, S.; Sadan, O.; Goldzweig, G.	2017	Object relations, unconscious defences and fear of childbirth, as reflected in maternal-request caesarean section	Journal of Reproductive and Infant Psychology	English	Article	Caesarean section; Fear of childbirth; Personality; Unconscious defences; Object relations	SOCIAL COGNITION; CONVERGENT VALIDITY; RELATIONS SCALE; DELIVERY; MECHANISMS; BIRTH; PERSONALITY; PREGNANCY; ANXIETY; WOMEN	Objective: To examine a possible association between maternal-request caesarean section (CS) and two intrapsychic psychoanalytic personality variables: object relations (OR) and unconscious defences.Background: While maternal-request CS is a growing phenomenon, studies are lacking regarding personality variables that may be associated with it.Methods: A cross-sectional questionnaire was conducted…	Acad Coll Tel Aviv Yaffo, Tel Aviv, Israel	8
Handelzalts, J. E.; Krissi, H.; Levy, S.; Freund, Y.; Carmiel, N.; Ashwal, E.; Peled, Y.	2016	Personality, preterm labor contractions, and psychological consequences	Archives of Gynecology and Obstetrics	English	Article	Preterm contractions; Preterm labor; Personality; Anxiety; Postpartum depression	POSTPARTUM DEPRESSION; PSYCHOSOCIAL STRESS; PRENATAL ATTACHMENT; BIRTH; RISK; ANXIETY; PREGNANCY; EPIDEMIOLOGY; TRAITS; WOMEN	Purpose Research of psychological factors associated with imminent preterm labor (PTL) is sparse, compared with considerable research of preterm birth. We explored state and trait psychological variables associated with PTL, both pre-and postpartum. Methods During 2012-2014, 56 women hospitalized due to PTL, and 33 pregnant women without PTL, responded during gestational week 20-33, to a demograp…	Acad Coll Tel Aviv Yaffo, Sch Behav Sci, 2 Rabenu Yeruham St,POB 8401, IL-68114 Tel Aviv, Israel	8
Hanell, L.	2018	Anticipatory discourse in prenatal education	Discourse & Communication	English	Article	Anticipatory discourse; childbirth; health communication; ideologies of communication; language ideology; parental education; preparation	LANGUAGE; COMMUNICABILITY	This article explores communicative aspects of preparing others, by studying prenatal education classes in which midwives prepare expectant parents for delivery. Data include documentation from classes and interviews with the presenters. This twofold dataset enables investigation into how ideologies of communication figure into the production of discourse. A dominant idea is that discourse can st…	Stockholm Univ, Stockholm, Sweden	2
Harris, R.; Ayers, S.	2012	What makes labour and birth traumatic? A survey of intrapartum 'hotspots'	Psychology & Health	English	Article	PTSD; birth; labour; fear; dissociation; support	POSTTRAUMATIC-STRESS-DISORDER; NATIONAL-COMORBIDITY-SURVEY; RISK-FACTORS; CHILDBIRTH; PREVALENCE; SYMPTOMS; PREDICTORS; MEMORIES; DISSOCIATION; METAANALYSIS	Evidence suggests between 1% and 6% of women develop post-traumatic stress disorder (PTSD) after childbirth. 'Hotspots' are moments of extreme distress during traumatising events that are implicated in symptoms of PTSD. This cross-sectional internet survey of hotspots examined (1) the content of intrapartum hotspots and (2) whether particular events, cognitions or emotions during hotspots are rel…	Kings Coll London, Florence Nightingale Sch Nursing & Midwifery, London WC2R 2LS, England	93
Harrison, A.	1991	Childbirth in kuwait - the experiences of 3 groups of arab mothers	Journal of Pain and Symptom Management	English	Article	DELIVERY; PAIN; FEAR; STRESS; CROSS-CULTURAL; VISUAL ANALOG SCALE		The aims of the present study were to characterize the childbirth experiences of three groups of Arab mothers delivering in Kuwait and to evaluate the use of visual analog scales (VAS) for assessing their pain (N = 301). Kuwaiti, Palestinian, and Bedouin women who were expected to have an uncomplicated vaginal delivery were studied. 73% of the women described their maximum labor pain as "unbearab…	Kuwait University, Kuwait	40
Hassanzadeh, R.; Abbas-Alizadeh, F.; Meedya, S.; Mohammad-Alizadeh-Charandabi, S.; Mirghafourvand, M.	2019	Assessment of childbirth preparation classes: A parallel convergent mixed study	Reproductive Health	English	Article	Childbirth preparation classes; Antenatal education; Birth experience; Mixed method	ANTENATAL EDUCATION; PREGNANCY ANXIETY; BIRTH; WOMEN; DEPRESSION; STRESS; HEALTH; EXPERIENCES; SYMPTOMS; MOTHERS	BackgroundWomen's fear from childbirth has been associated with increased medical interventions and traumatized birth experience. Although antenatal education is a crucial factor to empower and prepare women for their birth journey, it is not clear how Iranian childbirth classes can influence women's fear and prepare them positively towards childbirth. This research is designed to evaluate childb…	Tabriz Univ Med Sci, Students Res Comm, Tabriz, Iran	0
Hatami, A.; Badrani, M. R.; Kamboo, M. S.; Jahangirimehr, A.; Hemmatipour, A.	2019	An investigation of the relationship of spiritual intelligence and resilience with attitude to fear of childbirth in pregnant women	Journal of Evolution of Medical and Dental Sciences-Jemds	English	Article	Intelligence; Resilience; Attitude; Childbirth; Pregnancy	EFFICACY; LIFE	BACKGROUND Fear of giving birth is defined as the negative perception of pregnant women about giving birth, which is related to two important psychological issues, spiritual intelligence and resilience. Therefore, this research was conducted with the aim of determining the relationship between spiritual intelligence and resilience with attitude to fear of childbirth in pregnant women. MATERIALS A…	Shoushtar Fac Med Sci, Dept Nursing, Student Res Comm, Shoushtar, Iran	0
Hatamleh, R.; Abujilban, S.; Al-Shraideh, A. J.; Abuhammad, S.	2019	Maternal request for cesarian birth without medical indication in a group of healthy women: A qualitative study in jordan	Midwifery	English	Article	Qualitative research; Elective cesarian; Maternal request; Women's decision-making; Jordan; Middle east	SECTION; MOTHERS	Objective: To explore women's reasons for requesting an elective cesarian birth without medical indication and to describe the factors that affect their decision to choose a cesarian birth. Design: A descriptive qualitative content analysis approach was used for the gathering and analysis of data. Interviews were held with 35 first-time mothers. The participants were recruited by using a purposiv…	Jordan Univ Sci & Technol, Fac Nursing, BO Box3030, Irbid 22110, Jordan	0
Hauck, Y. L.; Stoll, K. H.; Hall, W. A.; Downie, J.	2016	Association between childbirth attitudes and fear on birth preferences of a future generation of australian parents	Women and Birth	English	Article	Childbirth; Attitudes; Fear; Cross-sectional survey; Birth preferences	EXPECTANT FATHERS; OUTCOMES; WOMEN; INTERVENTION; MODE	Background: The reality of childbirth fear is recognised for expectant parents but we lack knowledge about the childbirth attitudes of the next generation of Australian parents. Aim: Examination of adults' attitudes toward childbirth including influencing contributing factors, fear scores, birth preferences and reasons for this preference. Methods: A cross-sectional online study was conducted wit…	Curtin Univ, Sch Nursing Midwifery & Paramed, Perth, WA 6845, Australia	10
Heimstad, R.; Dahloe, R.; Laache, I.; Skogvoll, E.; Schei, B.	2006	Fear of childbirth and history of abuse: Implications for pregnancy and delivery	Acta Obstetricia Et Gynecologica Scandinavica	English	Article	fear of childbirth; delivery; abuse	EMERGENCY CESAREAN-SECTION; SEXUAL-ABUSE; WOMEN; ANXIETY; COMPLICATIONS; DEPRESSION; BIRTH; RISK	Background. The aim of this study was to assess the prevalence of fear of childbirth, and to find possible associations to selected sociodemographic factors and important life events. A secondary aim was to explore the relationship between these factors and pregnancy outcome. Methods. Questionnaire booklets were sent to 2680 women at 18 weeks of gestation, of whom 1452 women (54%) responded. The …	St Olavs Univ Hosp, Dept Obstet & Gynecol, N-7006 Trondheim, Norway	175
Heinze, S. D.; Sleigh, M. J.	2003	Epidural or no epidural anaesthesia: Relationships between beliefs about childbirth and pain control choices	Journal of Reproductive and Infant Psychology	English	Article	modes of presenting information orienteering specialized terminology	BIRTH CENTER; RANDOMIZED TRIAL; LABOR; ANALGESIA; WOMEN; EXPERIENCE; BENEFITS; BEHAVIOR; DELIVERY; MOTHERS	The purpose of this study was to look at the differences between women who labour with or without epidural anaesthesia. This study was a partial replication of a study done by Poore and Foster [(1985) Epidural and no epidural anaesthesia: differences between mothers and their experience of birth, Birth, 12(4), 205-212] looking at differences in mothers and the epidural choice. Forty-six women wer…	S. D. HEINZE George Mason University, USA	62
Henriksen, L.; Grimsrud, E.; Schei, B.; Lukasse, M.	2017	Factors related to a negative birth experience - a mixed methods study	Midwifery	English	Article	Bidens; Childbirth; Negative experience; complications; Mixed Methods	POSTTRAUMATIC STRESS SYMPTOMS; TRAUMATIC BIRTH; WOMENS PERCEPTIONS; CESAREAN-SECTION; RISK-FACTORS; CHILDBIRTH; FEAR; IMPACT; LABOR; EXPECTATIONS	Objective: this study aimed to explore factors associated with a negative childbirth experience including descriptions from women themselves. Design: we performed a mixed methods study based on data from the Norwegian cohort of the Bidens study, including a total of 1352 multiparous women. Quantitative information was analysed in addition to thematic analysis of 103 free-text comments provided by…	Oslo & Akershus Univ, Coll Appl Sci, Dept Nursing & Hlth Promot, POB 4 St Olavs Plass, N-0130 Oslo, Norway	44
Henriksen, L.; Schei, B.; Lukasse, M.	2016	Lifetime sexual violence and childbirth expectations - a norwegian population based cohort study	Midwifery	English	Article	Sexual violence; Pregnancy; Fear of childbirth; Expectations; MoBa	INTIMATE PARTNER VIOLENCE; PREGNANT-WOMEN; CHILDHOOD ABUSE; DOMESTIC VIOLENCE; MENTAL-HEALTH; PRENATAL-CARE; HISTORY; FEAR; PREVALENCE; DEPRESSION	Objective: this study aimed to explore the association between lifetime sexual violence and expectations about childbirth. Design: Norwegian population-based cohort study. Setting: women presenting for routine ultrasound examinations were recruited to the Norwegian Mother and Child Cohort Study between 1999 and 2008. Population: 78,660 pregnant women. Methods: sexual violence and expectations abo…	Oslo Univ Hosp, Dept Womens & Childrens Hlth, Sect Obstet, Postboks 4950 Nydalen, N-0424 Oslo, Norway	3
Herishanu-Gilutz, S.; Shahar, G.; Schattner, E.; Kofman, O.; Holcberg, G.	2009	On becoming a first-time mother after an emergency caesarean section a journey from alienation to symbolic adoption	Journal of Health Psychology	English	Article	emergency Caesarean section; mother-infant bonding; phenomenology; symbolic adoption	PSYCHOSOCIAL OUTCOMES; POSTPARTUM DEPRESSION; POSTNATAL DEPRESSION; CHILDBIRTH; PREGNANCY; RISK; TRANSITION; NEEDS	This qualitative research focused on the significance of subjective experience of mothers who gave birth in an emergency Caesarean section. Ten first-time mothers experiencing emergency Caesarean section were interviewed, and their narrative accounts were analyzed using Giorgi's phenomenological method. Mothers described alienation from the infant on encountering her/him; primal difficulties in h…	Ben Gurion Univ Negev, Dept Psychol, IL-84105 Beer Sheva, Israel	38
Hildingsson, I.	2014	Swedish couples' attitudes towards birth, childbirth fear and birth preferences and relation to mode of birth - a longitudinal cohort study	Sexual & Reproductive Healthcare	English	Article	Attitudes; Birth; Couples; Childbirth fear; Birth preference	CESAREAN-SECTION; MATERNAL REQUEST; FATHERS EXPERIENCES; WOMEN; DELIVERY; PREGNANCY; SWEDEN; PARENTHOOD; MORTALITY; DECISION	Objective: Little is known if couples hold similar or different attitudes towards birth or what impact these have on the actual mode of birth. The aim of this study was to compare couples' personal and general attitudes towards birth. An additional aim was to study the relationship between attitudes, birth preferences, and fear of birth in relation to mode of birth. Methods: This study is part of…	Mid Sweden Univ, Dept Nursing, SE-85170 Sundsvall, Sweden	38
Hildingsson, I.; Haines, H.; Johansson, M.; Rubertsson, C.; Fenwick, J.	2014	Childbirth fear in swedish fathers is associated with parental stress as well as poor physical and mental health	Midwifery	English	Article	Childbirth related fear; Fathers; Self-rated health; Parental stress	DEPRESSIVE SYMPTOMS; POSTNATAL-PERIOD; SELF-EFFICACY; MOTHERS; EXPERIENCES; BIRTH; EXPECTATIONS; CHILDREN; WOMEN; POSTPARTUM	Objective: to compare self-rated health and perceived difficulties during pregnancy as well as antenatal attendance, birth experience and parental stress in fathers with and without childbirth related fear. Design: a longitudinal regional survey. Data were collected by three questionnaires. Setting: three hospitals in the middle-north part of Sweden. Participants: 1047 expectant fathers recruited…	Mid Sweden Univ, Dept Nursing, SE-85170 Sundsvall, Sweden	21
Hildingsson, I.; Haines, H.; Karlstrom, A.; Nystedt, A.	2017	Presence and process of fear of birth during pregnancy-findings from a longitudinal cohort study	Women and Birth	English	Article	Fear; Birth; Pregnancy; Counseling; Change	CHILDBIRTH-RELATED FEAR; DELIVERY EXPECTANCY/EXPERIENCE QUESTIONNAIRE; CESAREAN-SECTION; WOMEN; SWEDISH; SAMPLE; ASSOCIATION; PREVALENCE; PREFERENCE; ANXIETY	Background: The prevalence of fear of birth has been estimated between 8-30%, but there is considerable heterogeneity in research design, definitions, measurement tools used and populations. There are some inconclusive findings about the stability of childbirth fear. Aim: to assess the prevalence and characteristics of women presenting with scores >= 60 on FOBS-The Fear of Birth Scale, in mid and…	Uppsala Univ, Dept Womens & Childrens Hlth, Akad Sjukhuset Ing 95-96, S-75385 Uppsala, Sweden	25
Hildingsson, I.; Johansson, M.; Fenwick, J.; Haines, H.; Rubertsson, C.	2014	Childbirth fear in expectant fathers: Findings from a regional swedish cohort study	Midwifery	English	Article	Childbirth; Fear; Fathers	CESAREAN-SECTION; 1ST-TIME FATHERS; PREGNANCY; HEALTH; MEN; EXPERIENCES; BIRTH; WOMEN; POPULATION; SWEDEN	Objective: to investigate the prevalence of childbirth related fear in Swedish fathers and associated factors. Design: a regional cohort study. Data was collected by a questionnaire. Setting: three hospitals in the middle-north part of Sweden Participants.: 1047 expectant fathers recruited in mid-pregnancy during one year (2007) who completed the Fear of Birth Scale (FOBS). Measurements: prevalen…	Mid Sweden Univ, Dept Hlth Sci, SE-85170 Sundsvall, Sweden	43
Hildingsson, I.; Karlstrom, A.; Haines, H.; Johansson, M.	2016	Swedish women's interest in models of midwifery care - time to consider the system? A prospective longitudinal survey	Sexual & Reproductive Healthcare	English	Article	Birth center care; Continuity; Fear of birth; Homebirth; Midwifery	RANDOMIZED CONTROLLED-TRIAL; BIRTH CENTER CARE; CHILDBIRTH-RELATED FEAR; CASELOAD MIDWIFERY; SATISFACTION; EXPERIENCES; CONTINUITY; AUSTRALIA; RESPONSES; RISK	Background: Sweden has an international reputation for offering high quality maternity care, although models that provide continuity of care are rare. The aim was to explore women's interest in models of care such as continuity with the same midwife, homebirth and birth center care. Methods: A prospective longitudinal survey where 758 women's interest in models such as having the same midwife thr…	Mid Sweden Univ, Dept Nursing, Sundsvall, Sweden	17
Hildingsson, I.; Karlstrom, A.; Rubertsson, C.; Haines, H.	2019	Women with fear of childbirth might benefit from having a known midwife during labour	Women and Birth	English	Article	Counseling; Continuity; Fear of childbirth; Pregnancy; Intrapartum care	POSTNATAL DEPRESSION; BIRTH PREFERENCE; SWEDISH; CARE; EXPERIENCE; SAMPLE; SCALE	Aim: Having a known midwife at birth is valued by women across the world, however it is unusual for women with fear of childbirth to have access to this model of care. The aim of this study was to describe the prevalence and factors related to having access to a known midwife for women referred to counseling due to childbirth fear. We also wanted to explore if women's levels of childbirth fear ch…	Uppsala Univ, Dept Womens & Childrens Hlth, Akad Sjukhuset Ing 95-96, S-75385 Uppsala, Sweden	3
Hildingsson, I.; Nilsson, C.; Karlstrom, A.; Lundgren, I.	2011	A longitudinal survey of childbirth-related fear and associated factors	Jognn-Journal of Obstetric Gynecologic and Neonatal Nursing	English	Article	childbirth fear; cesarean birth; birth experience; prenatal counseling; perception of control; support; treatment	RANDOMIZED CONTROLLED-TRIAL; LONG-TERM MEMORIES; CESAREAN-SECTION; BIRTH EXPERIENCE; WOMENS EXPERIENCES; NURSE-MIDWIFERY; WOMANS LIFE; FOLLOW-UP; CARE; PERCEPTIONS	Objective: To investigate the prevalence of childbirth-related fear from pregnancy to one year after childbirth and to identify factors associated with being cured of childbirth-related fear. Design: A longitudinal regional survey. Setting: Three hospitals in a northern part of Sweden. Participants: Six hundred ninety-seven (697) women who completed four questionnaires. Methods: Data were collect…	Mid Sweden Univ, Dept Hlth Sci, SE-85170 Sundsvall, Sweden	95
Hildingsson, I.; Radestad, I.; Rubertsson, C.; Waldenstrom, U.	2002	Few women wish to be delivered by caesarean section	Bjog-an International Journal of Obstetrics and Gynaecology	English	Article	Humans; Questionnaires; Multivariate Analysis; Choice Behavior; Cohort Studies; Cesarean Section Anxiety; Pregnancy Trimester, Second Attitude Adult	CESAREAN-SECTION; SATISFACTION; PREFERENCE; CHILDBIRTH; DECISION; RATES; FEAR	Objective To investigate how many women wish to have a caesarean section when asked in early pregnancy, and to identify background variables associated with such a wish. Design National survey. Setting Swedish antenatal clinics. Population 3283 Swedish-speaking women booked for antenatal care, at approximately 600 Swedish antenatal clinics, during three weeks spread over one year (1999-2000). Met…	Karolinska Institute, Stockholm, Sweden	367
Hildingsson, I.; Rubertsson, C.; Karlstrom, A.; Haines, H.	2018	Caseload midwifery for women with fear of birth is a feasible option	Sexual & Reproductive Healthcare	English	Article	Caseload; Fear of birth; Intrapartum care; Midwifery; Pregnancy	NULLIPAROUS WOMEN; CESAREAN-SECTION; CHILDBIRTH FEAR; CARE; MIDWIVES; INTERVENTION; SATISFACTION; CONTINUITY	Objective: Continuity with a known midwife might benefit women with fear of birth, but is rare in Sweden. The aim was to test a modified caseload midwifery model of care to provide continuity of caregiver to women with fear of birth. Methods: A feasibility study where women received antenatal and intrapartum care from a known midwife who focused on women's fear during all antenatal visits. The st…	Uppsala Univ, Dept Womens & Childrens Hlth, Akad Sjukhuset Ing 95-96, S-75385 Uppsala, Sweden	12
Hildingsson, I.; Rubertsson, C.; Karlstrom, A.; Haines, H.	2018	Exploring the fear of birth scale in a mixed population of women of childbearing age-a swedish pilot study	Women and Birth	English	Article	Childbirth fear; FOBS pilot study; Think aloud interview; Scale validation; Childbearing	CHILDBIRTH-RELATED FEAR; SWEDEN; QUESTIONNAIRE; ASSOCIATION; PREFERENCES; PREVALENCE; EXPERIENCE; PREGNANCY; ATTITUDES; DELIVERY	Aim: The aim of this pilot study was to explore the Fear of Birth Scale in a mixed sample of women of childbearing age, by investigating the levels of childbirth fear and the content of women's thoughts when completing the scale. Methods: A cross-sectional mixed method study of 179 women who completed a short questionnaire and a think aloud interview. Results: The mean score of the Fear of Birth …	Uppsala Univ, Dept Womens & Childrens Hlth, Akad Sjukhuset Ing 95-96, S-75385 Uppsala, Sweden	2
Hildingsson, I.; Rubertsson, C.; Karlstrom, A.; Haines, H.	2019	A known midwife can make a difference for women with fear of childbirth-birth outcome and women's experiences of intrapartum care	Sexual & Reproductive Healthcare	English	Article	Fear of childbirth; Intrapartum care; Continuity; Counseling; Birth experience	CASELOAD MIDWIFERY; CESAREAN-SECTION; PREGNANT-WOMEN; SATISFACTION; PERCEPTIONS; RISK; ASSOCIATION; CONTINUITY; DELIVERY; QUALITY	Background: There is evidence that continuity of midwifery care is beneficial to women. Women with fear of childbirth in Sweden are offered counselling, but receiving care from a known midwife during labour is unusual, despite its effects in reducing interventions and increasing birth satisfaction. The aim of this study was to describe and compare birth outcome and experience of intrapartum care …	Uppsala Univ, Dept Womens & Childrens Hlth, Akad Sjukhuset Ing 95-96, S-75385 Uppsala, Sweden	1
Hildingsson, I.; Thomas, J.	2012	Perinatal outcomes and satisfaction with care in women with high body mass index	Journal of Midwifery & Womens Health	English	Article	birth; body mass index; labor; newborn; obesity; patient satisfaction; postpartum; pregnancy	GESTATIONAL WEIGHT-GAIN; EARLY-PREGNANCY; OBESE WOMEN; ATTITUDES; PREVALENCE; CONTINUITY; EXPERIENCE; SWEDEN; HEALTH	Introduction: The majority of studies on pregnant women with high body mass index (BMI) have focused on medical complications and birth outcome, rather than these women's encounters with health care providers. The aims were to identify the proportion of pregnant women with high BMIs (=30); compare maternal characteristics and pregnancy and birth outcomes; and assess the experiences of prenatal, i…	Mid Sweden Univ, SE-85170 Sundsvall, Sweden	22
Hildingsson, I.; Thomas, J.; Karlstrom, A.; Olofsson, R. E.; Nystedt, A.	2010	Childbirth thoughts in mid-pregnancy: Prevalence and associated factors in prospective parents	Sexual & Reproductive Healthcare	English	Article	Adjustment process; Parents; Childbirth; Thoughts		Background: Parents' thoughts about childbirth during pregnancy are important for the adjustment process but little is known about factors associated with such thoughts. Objectives: To describe and study background characteristics, feelings and support in relation to thoughts about childbirth in mid-pregnancy, in women and their partners and to analyze which factors are most important for having …	Mid Sweden Univ, Dept Hlth Sci, SE-85170 Sundsvall, Sweden	25
Hofberg, K.; Brockington, I.	2000	Tokophobia: An unreasoning dread of childbirth - a series of 26 cases	British Journal of Psychiatry	English	Article	Labor Phobic Disorders	PREGNANCY	Background Some women dread and avoid childbirth despite desperately wanting a baby. This is called tokophobia. Aims To classify tokophobia for the first time in the medical literature. Method Twenty-six women noted to have an unreasoning dread of childbirth were interviewed by the same psychiatrist, who was not the treating doctor. A qualitative analysis of these psychiatric interviews was perfo…	Queen Elizabeth Psychiatric Hospital, Birmingham,England	327
Hofberg, K.; Ward, M. R.	2004	Fear of childbirth, tocophobia, and mental health in mothers: The obstetric-psychiatric interface	Clinical Obstetrics and Gynecology	English	Article	vaginal estrogens; menopausal symptoms; vaginal atrophy; urogenital atrophy; vaginal maturation index	CESAREAN-SECTION; ANOREXIA-NERVOSA; BULIMIA-NERVOSA; WOMEN; PREGNANCY; EXPERIENCES; REPRODUCTION; COHORT; LABOR; SEXUALITY		St George Hosp, S Staffordshire Healthcare NHS Trust, Dept Gen Adult Psychiat, Stafford ST16 3AG, England	64
Hogberg, U.; Lynoe, N.; Wulff, M.	2008	Cesarean by choice? Empirical study of public attitudes	Acta Obstetricia Et Gynecologica Scandinavica	English	Article	Cesarean section; ethics; attitude; public opinion; maternal request	MATERNAL REQUEST; SECTION; DELIVERY; BIRTH	Objective. This study examines public attitudes towards maternal requests for cesarean delivery and its association with health care and birth experiences. In addition, this study attempts to ascertain whether gender, age and residence influence these attitudes. Design. Cross-sectional population survey with a postal questionnaire. Setting. The counties of Stockholm and Vasterbotten in Sweden. Po…	Umea Univ, Dept Clin Sci, Umea, Sweden	32
Hoglund, B.; Larsson, M.	2013	Struggling for motherhood with an intellectual disability-a qualitative study of women's experiences in sweden	Midwifery	English	Article	Experience; Pregnancy; Delivery; Intellectual disability	PARENTS; PREGNANCY; CHILD; BORN; CARE	Objective: to gain a deeper understanding of the experiences of childbearing in women with intellectual disabililty (ID). Design/setting: ten women with ID, who had given birth within seven years, were interviewed twice and data were analysed with content analysis. Findings: the overarching theme was: Struggling for motherhood with an ID. The significance of having an intellectual disability beca…	Uppsala Univ, Dept Womens & Childrens Hlth, S-75185 Uppsala, Sweden	36
Hollander, M.; de Miranda, E.; van Dillen, J.; de Graaf, I.; Vandenbussche, F.; Holten, L.	2017	Women's motivations for choosing a high risk birth setting against medical advice in the netherlands: A qualitative analysis	Bmc Pregnancy and Childbirth	English	Article	Unassisted childbirth; Home birth; Risk; Freebirth; Care provison; Patient satisfaction; Midwives; Obstetricians	HOME BIRTH; DECISION-MAKING; MIDWIFERY; HOMEBIRTH; CHILDBIRTH; PLANS; PERCEPTIONS; EXPERIENCE; MIDWIVES; MATTERS	Background: Home births in high risk pregnancies and unassisted childbirth seem to be increasing in the Netherlands. Until now there were no qualitative data on women's motivations for these choices in the Dutch maternity care system where integrated midwifery care and home birth are regular options in low risk pregnancies. We aimed to examine women's motivations for birthing outside the system i…	Radboud Univ Nijmegen, Med Ctr, Dept Obstet, Brouwketel 4, NL-6681 GT Nijmegen, Netherlands	14
Hollander, M. H.; van Hastenberg, E.; van Dillen, J.; van Pampus, M. G.; de Miranda, E.; Stramrood, C. A. I.	2017	Preventing traumatic childbirth experiences: 2192 women's perceptions and views	Archives of Womens Mental Health	English	Article	Traumatic; PTSD; Prevention; Postpartum; Childbirth; Communication; Control; Interventions; Support	POSTTRAUMATIC-STRESS-DISORDER; RISK-FACTORS; BIRTH; PREVALENCE; POSTPARTUM	The purpose of this study is to explore and quantify perceptions and experiences of women with a traumatic childbirth experience in order to identify areas for prevention and to help midwives and obstetricians improve woman-centered care. A retrospective survey was conducted online among 2192 women with a self-reported traumatic childbirth experience. Women were recruited in March 2016 through so…	Radboud Univ Nijmegen, Dept Obstet, Med Ctr, Geert Grootepl Zuid 10, NL-6525 GA Nijmegen, Netherlands	51
Hompes, T.; Izzi, B.; Gellens, E.; Morreels, M.; Fieuws, S.; Pexsters, A.; Schops, G.; Dom, M.; Van Bree, R.; Freson, K.; Verhaeghe, J.; Spitz, B.; Demyttenaere, K.; Glover, V.; Van den Bergh, B.; Allegaert, K.; Claes, S.	2013	Investigating the influence of maternal cortisol and emotional state during pregnancy on the DNA methylation status of the glucocorticoid receptor gene (nr3c1) promoter region in cord blood	Journal of Psychiatric Research	English	Article	Prenatal maternal emotional wellbeing; Maternal HPA axis; Methylation state NR3C1; Maternal anxiety	PRENATAL STRESS EXPOSURE; EPIGENETIC REGULATION; ANXIETY; DEPRESSION; MECHANISMS; HEALTH; BRAIN; GNAS	Background: The methylation status of the human glucocorticoid receptor gene NR3C1 in newborns has been reported to be sensitive to prenatal maternal mood. This study investigates both the association between maternal cortisol and emotional state during pregnancy and the methylation state of the promoter region of NR3C1 gene. Methods: We examined 83 pregnant women. Psychological data and diurnal …	Univ Hosp Leuven, Dept Psychiat, B-3000 Louvain, Belgium	198
Hossieni, V. M.; Toohill, J.; Akaberi, A.; HashemiAsl, B.	2017	Influence of intimate partner violence during pregnancy on fear of childbirth	Sexual & Reproductive Healthcare	English	Article	Intimate partner violence; Pregnancy; Fear of childbirth; Iran	DOMESTIC VIOLENCE; CESAREAN-SECTION; NULLIPAROUS WOMEN; MENTAL-HEALTH; IRAN; PREVALENCE; OUTCOMES; DEPRESSION; DELIVERY; ANXIETY	Objective: Women are at increased risk of intimate partner violence (IPV) during pregnancy. This may impact women's positive anticipation for birth. Negative feelings around birth often translate to a fear of childbirth. Our aim was to examine the prevalence IPV and whether physical, sexual, psychological IPV during pregnancy predicts fear of childbirth among Iranian pregnant women. Method: A pop…	Univ Pecs, Fac Hlth Sci, Doctoral Sch Hlth Sci, Pecs, Hungary	6
Huang, K.; Tao, F. B.; Faragher, B.; Raven, J.; Tolhurst, R.; Tang, S. L.; van den Broek, N.	2013	A mixed-method study of factors associated with differences in caesarean section rates at community level: The case of rural china	Midwifery	English	Article	Caesarean section; Determinant; Maternal behaviour; Physician's preference	HEALTH SYSTEM REFORM; PREGNANCY OUTCOMES; PERINATAL HEALTH; DELIVERY RATES; GLOBAL SURVEY; FEAR; CHILDBIRTH; INSURANCE; CARE; EXPERIENCE	Objective: to assess population-based caesarean section (CS) rates in rural China and explore determinants and reasons for choosing a CS. Design: cross-sectional study, quantitative and qualitative methods, statistical modelling. Setting: two rural counties in Anhui province, China. Participants: (a) household survey participants: 2326 women who gave birth in the two counties from January 2005 to…	Anhui Med Univ, Sch Publ Hlth, Hefei 230032, Anhui, Peoples R China	21
Huizink, A. C.; Mulder, E. J. H.; de Medina, P. G. R.; Visser, G. H. A.; Buitelaar, J. K.	2004	Is pregnancy anxiety a distinctive syndrome?	Early Human Development	English	Article	pregnancy anxiety; prenatal risk factors	CORTISOL REACTIVITY; MATERNAL STRESS; PRENATAL STRESS; BIRTH-WEIGHT; WOMEN; ADOLESCENTS; DEPRESSION; CHILDBIRTH; PREDICTORS; OUTCOMES	Objective: Assessment of general anxiety during pregnancy may underestimate anxiety specifically related to pregnancy. Pregnancy anxiety rather than general anxiety has been shown to predict birth outcome and neuroendocrine changes during pregnancy. Therefore, a questionnaire on pregnancy anxieties was used to test their structure, and to examine their associations with general anxiety and depres…	Univ Utrecht, Med Ctr, Dept Child & Adolescent Psychiat, Utrecht, Netherlands	468
Humayun, A.; Haider, II; Imran, N.; Lqbal, H.; Humayun, N.	2013	Antenatal depression and its predictors in lahore, pakistan	Eastern Mediterranean Health Journal	English	Article	Humans Abortion, Spontaneous Depression, Postpartum Substance-Related Disorders Mental Disorders Age Distribution Hospitals, Urban Adult Middle Aged Cross-Sectional Studies	RISK-FACTORS; DOMESTIC VIOLENCE; PREGNANT-WOMEN; PREVALENCE; POSTPARTUM; DISORDERS; ANXIETY	Mental health is an important but neglected component of reproductive health. This study aimed to determine the prevalence and risk factors for antenatal depression among women attending for antenatal care at an urban tertiary care hospital in Lahore, Pakistan. In a cross-sectional study, structured questionnaires were filled and screening for depression was done using the Edinburgh postnatal dep…	Fed Postgrad Med Inst, Dept Community Med, Lahore, Pakistan;	26
Hung, H. M.; Chen, C. H.	2014	Sleep quality in postpartum women: Exploring correlation with childbirth experience and household work	Journal of Nursing Research	English	Article	sleep quality; childbirth experience; postpartum	DEPRESSIVE SYMPTOMS; MATERNAL SLEEP; DISTURBANCES	Background: New mothers commonly report sleep deprivation and sleep disturbances during the first 3 postpartum months. A better understanding of factors related to postpartum sleep quality is necessary to develop interventions to improve sleep quality in postpartum women. Purpose: This study explored the impact of specific demographic and obstetric factors on the subjective sleep quality of postp…	Shu Zen Jr Coll Med & Management, Dept Nursing, Taitung, Taiwan	5
Husby, A. E.; van Duinen, A. J.; Aune, I.	2019	Caesarean birth experiences. A qualitative study from sierra leone	Sexual & Reproductive Healthcare	English	Article	Caesarean section; Caesarean birth; Birth experiences; Salutogenesis; Systematic text condensation; Qualitative research	WOMENS EXPERIENCES; SECTION; PERCEPTIONS; CHILDBIRTH; CARE; FEAR	Background: Positive birth experiences lead to better postnatal functioning, and influence mode of delivery choice for subsequent pregnancies. Healthcare workers can influence the birth experience through relevant support and care. This study seeks to explore the experience of Sierra Leonean women in relation to ante-natal, intrapartum and post-partum care with special reference to their experien…	Trondheim Reg & Univ Hosp, St Olavs Hosp, Dept Obstet, Postbox 3250 Torgarden, NO-7006 Trondheim, Norway	0
Imsiragic, A. S.; Begic, D.; Vukovic, I. S.; Simicevic, L.; Javorina, T.	2014	Multivariate analysis of predictors of depression symptomatology after childbirth	Psychiatria Danubina	English	Article	delivery; postpartum; depression; predictors		Background: Risk factors of postpartum depression, although relatively well investigated, remain largely unclear. The aim of this study was to identify the most relevant predictors of postpartum depressive symptomatology that are of clinical importance using the Edinburgh Postnatal Depression Scale (EPDS) 3-5 days and 6 to 9 weeks after childbirth. Subject and methods: In order to explore predict…	Neuropsychiat Hosp Dr Ivan Barbot, Jelengradska 1, Popovaca 44317, Croatia	6
Insetta, E. R.; Soriano, A. J.; Totanes, F. I. G.; Macatangay, B. J. C.; Belizario, V. Y.	2014	Fear of birth defects is a major barrier to soil-transmitted helminth treatment (sth) for pregnant women in the philippines	Plos One	English	Article	magnetoelectric effect equivalent magnetic noise magnetic field sensor laminate composites piezoelectric magnetostrictive	MEBENDAZOLE; THERAPY	The World Health Organization recommends anthelminthic treatment for pregnant women after the first trimester in soil-transmitted helminth (STH) endemic regions to prevent adverse maternal-fetal consequences. Although studies have shown the high prevalence of infection in the Philippines, no research has evaluated deworming practices. We hypothesized that pregnant women are not receiving dewormin…	University of Pittsburgh School of Medicine, Pittsburgh, Pennsylvania, United States of America	9
Isbir, G. G.; Inci, F.; Bektas, M.; Yildiz, P. D.; Ayers, S.	2016	Risk factors associated with post-traumatic stress symptoms following childbirth in turkey	Midwifery	English	Article	Childbirth; Pregnancy; Post-traumatic stress disorder; Mental health; Post partum	DISORDER FOLLOWING CHILDBIRTH; SELF-EFFICACY; EVENT SCALE; W-DEQ; BIRTH; PREVALENCE; QUESTIONNAIRE; SUPPORT; IMPACT; DELIVERY	Objective: this study examined factors associated with symptoms of post-traumatic stress (PTS) following childbirth in women with normal, low-risk pregnancies in Nigde, Turkey. Design: a prospective longitudinal design where women completed questionnaire measures at 20+ weeks' gestation and 6-8 weeks after birth. Setting: eligible pregnant women were recruited from nine family healthcare centres …	Nigde Univ, Nigde Zubeyde Hamm Sch Hlth, Dept Midwifery, TR-51200 Nigde, Turkey	6
Isbir, G. G.; Inci, F.; Onal, H.; Yildiz, P. D.	2016	The effects of antenatal education on fear of childbirth, maternal self-efficacy and post-traumatic stress disorder (ptsd) symptoms following childbirth: An experimental study	Applied Nursing Research	English	Article	Antenatal education; Fear of childbirth; Maternal self-efficacy; Post-traumatic stress disorder	BIRTH EXPERIENCES; IMPACT; INTERVENTION; WOMEN	Background: Fear of birth and low childbirth self-efficacy is predictive of post-traumatic stress disorder symptoms following childbirth. The efficacy of antenatal education classes on fear of birth and childbirth self-efficacy has been supported; however, the effectiveness of antenatal classes on post-traumatic stress disorder symptoms after childbirth has received relatively little research att…	Nigde Univ, Nigde Zubeyde Hamm Sch Hlth, Dept Midwifery, TR-51200 Nigde, Turkey	32
Isbir, G. G.; Sercekus, P.	2017	The effects of intrapartum supportive care on fear of delivery and labor outcomes: A single-blind randomized controlled trial	Journal of Nursing Research	English	Article	supportive care; labor; fear of delivery; intrapartum nursing	CHILDBIRTH EDUCATION; SELF-EFFICACY; BIRTH; WOMEN; EXPERIENCE; PERCEPTIONS; SATISFACTION; ANXIETY; MOTHERS; COPE	Background: Supportive care during labor, the primary role of intrapartum nurses and midwives, provides comfort to prepartum women and helps facilitate a positive labor experience. It has been argued that supportive care during labor reduces fear and anxiety as well as the resultant side effects. However, evidence supporting this argument is insufficient. Purpose: The aim of this study was to ass…	Nigde Univ, Nigde Zubeyde Hanim Sch Hlth, Derbent Campus,Asagi Kayabasi St, TR-51200 Nigde, Turkey	16
Jahromi, A. S.; Rahmanian, K.; Madani, A.	2018	Relation of knowledge about cesarean disadvantages and delivery mode selection in women with first pregnancy; south of iran	Journal of Research in Medical and Dental Science	English	Article	Pregnancy; Delivery; Cesarean Disadvantage; Knowledge	MATERNAL-REQUEST; SECTION RATE	The aim of the study was to assess the relation of knowledge score for cesarean disadvantages and selecting the mode of delivery. In this cross-sectional study, we studied 192 women who referred to obstetrics and gynaecology clinics in Jahrom, Iran. All women and their fetus were healthy without any problems and were in the third trimester of first pregnancy. We used a questionnaire including dem…	Jahrom Univ Med Sci, Res Ctr Social Determinants Hlth, Jahrom, Iran	1
Jaju, S.; Al Kharusi, L.; Gowri, V.	2015	Antenatal prevalence of fear associated with childbirth and depressed mood in primigravid women	Indian Journal of Psychiatry	English	Article	Childbirth; depression; Edinburgh Postnatal Depression Scale; fear; primigravida	PREGNANT-WOMEN; RISK-FACTORS; EXPERIENCES	Aim: To investigate the antenatal prevalence of fear of childbirth and its association with depressed mood in low-risk primigravidae in a referral teaching hospital. Settings and Design: The study was conducted in a tertiary referral center catering to three districts in the state of Kerala. This was a cross-sectional study with internal comparison of associated factors. Materials and Methods: Ma…	Minist Hlth, Dept Res, Muscat, Oman	18
Jespersen, C.; Hegaard, H. K.; Schroll, A. M.; Rosthoj, S.; Kjaergaard, H.	2014	Fear of childbirth and emergency caesarean section in low-risk nulliparous women: A prospective cohort study	Journal of Psychosomatic Obstetrics & Gynecology	English	Article	Childbirth; fear of childbirth; obstetrics; pregnancy	LABOR; BIRTH; PREGNANCY; DELIVERY; ASSOCIATION; OUTCOMES; METAANALYSIS; EXPERIENCE; 2ND-STAGE; DURATION	Objective: To assess the association between fear of childbirth (FOC) and emergency caesarean section. Design: A prospective cohort study of low-risk nulliparous women at term. Setting: Nine obstetric departments in Denmark, May 2004-July 2005. Population: A total of 2598 nulliparous women in spontaneous labor with a single fetus in cephalic presentation at term. Methods: Self-reported FOC was as…	Rigshosp, Copenhagen Univ Hosp, Res Unit Womens & Childrens Hlth, Juliane Marie Ctr Women Children & Reprod, Copenhagen O, Denmark	25
Jessop, D. C.; Ayers, S.; Burn, F.; Ryda, C.	2018	Can self-affirmation exacerbate adverse reactions to stress under certain conditions?	Psychology & Health	English	Article	self-affirmation; stress; defensive processing; birth story	IMPLEMENTATION INTENTIONS; PSYCHOLOGY; METAANALYSIS; RESPONSES; BEHAVIOR; IMPACT; INFORMATION; CHILDBIRTH; ANXIETY; MOOD	Objective: Self-affirmation has repeatedly been shown to reduce adverse psychological and physiological responses to stress. However, it is plausible that self-affirmation could exacerbate negative reactions to stress under certain conditions. The current research explored whether self-affirmation would increase negative psychological responses to a stressor occurring in a central life domain cha…	Univ Sussex, Sch Psychol, Brighton, E Sussex, England	1
Jha, P.; Larsson, M.; Christensson, K.; Svanberg, A. S.	2017	Satisfaction with childbirth services provided in public health facilities: Results from a cross-sectional survey among postnatal women in chhattisgarh, india	Global Health Action	English	Article	Hindi-translated Scale for Measuring Maternal Satisfaction; intrapartum care; institutional births; Caesarean section; quality of care	BIRTH EXPERIENCES; GROUNDED THEORY; MATERNITY CARE; DEPRESSION; MOTHERS; PERCEPTIONS; PREGNANCY; QUALITY; IMPACT	Background: A woman's satisfaction with childbirth services can have a significant impact on her mental health and ability to bond with her neonate. Knowing postnatal women's opinions and satisfaction with services makes the services more women-friendly. Indian women's satisfaction with childbirth services has been explored qualitatively, or by using non-standard local questionnaires, but scienti…	Uppsala Univ, Dept Womens & Childrens Hlth, Uppsala, Sweden	14
Jha, P.; Larsson, M.; Christensson, K.; Svanberg, A. S.	2018	Fear of childbirth and depressive symptoms among postnatal women: A cross-sectional survey from chhattisgarh, india	Women and Birth	English	Article	Fear of Birth (phobic disorders); WDEQ Version B; Depression/depressiveve symptoms; EPDS; Institutional births	DELIVERY EXPECTANCY/EXPERIENCE QUESTIONNAIRE; RISK-FACTORS; PREVALENCE; PREFERENCE; PREGNANCY; VERSION	Background: Prevalence rates of Fear of Birth and postnatal depressive symptoms have not been explored in Chhattisgarh, India. Objective: To validate Hindi Wijma Delivery Experience Questionnaire and to study the prevalence of Fear of Birth and depressive symptoms among postnatal women. Methods: A cross-sectional survey at seventeen public health facilities in two districts of Chhattisgarh, India…	Uppsala Univ, Dept Womens & Childrens Hlth, Akad Sjukhuset Ing 95-96 Nbv, S-75185 Uppsala, Sweden	11
Johnson, R.; Slade, P.	2002	Does fear of childbirth during pregnancy predict emergency caesarean section?	Bjog-an International Journal of Obstetrics and Gynaecology	English	Article	Humans; Emergencies; Analysis of Variance; Prospective Studies; Cesarean Section; Anxiety; Parity; Adolescent; Adult Pregnancy;	POSTTRAUMATIC-STRESS-DISORDER; OBSTETRIC COMPLICATIONS; PRENATAL ANXIETY; MATERNAL ANXIETY; BIRTH OUTCOMES; WOMEN; LABOR; DEPRESSION; CORTISOL	Objective Caesarean section rates are rising dramatically in the UK. It has been estimated that they have increased from 10% to 22% of all births over 15 years. A Swedish study has suggested that fear of childbirth during pregnancy may increase the risk of emergency caesarean section. The aim of this study is to identify whether fear of childbirth can predict the occurrence of emergency caesarean…	Child, Adolescent and Family Therapy Service, Edmund Street Clinic, Chesterfield, North Derbyshire, UK; Clinical Psychology Unit, Department of Psychology, Sheffield University, Sheffield, UK	213
Johnston, R. G.; Brown, A. E.	2013	Maternal trait personality and childbirth: The role of extraversion and neuroticism	Midwifery	English	Article	Personality; Neuroticism; Extraversion; Childbirth	SOCIAL CONNECTEDNESS; BIRTH EXPERIENCE; ANXIETY; PREGNANCY; DEPRESSION; LABOR; TRANSITION; DOPAMINE; WOMEN; STATE	Background: anxiety during pregnancy and childbirth can increase risk of complications and interventions for both mother and infant. Although considerable work has explored fear of childbirth and anxiety during labour and subsequent birth outcomes there has been less consideration of the role of more stable maternal personality upon childbirth. Traits of neuroticism and extraversion are however p…	Swansea Univ, Coll Human & Hlth Sci, Dept Interprofess Studies, Swansea SA2 8PP, W Glam, Wales	40
Jokic-Begic, N.; Zigic, L.; Rados, S. N.	2014	Anxiety and anxiety sensitivity as predictors of fear of childbirth: Different patterns for nulliparous and parous women	Journal of Psychosomatic Obstetrics and Gynecology	English	Article	Anxiety sensitivity; fear of childbirth; parity; socioeconomic status; trait anxiety	EMERGENCY CESAREAN-SECTION; PAIN-RELATED ANXIETY; LABOR PAIN; DEPRESSION; DISORDERS; PREGNANCY; EXPERIENCES; RISK; SYMPTOMS; DELIVERY	Objective: The demographic characteristics, maternal parity and personal traits of pregnant women have been frequently studied predictors of fear of childbirth (FOC). The aim of this study was to examine the role of demographic variables, expected pain level, trait anxiety and anxiety sensitivity in FOC among nulliparous and multiparous women in the last trimester of pregnancy. Method: Two-hundre…	Univ Zagreb, Fac Humanities & Social Sci, Dept Psychol, Zagreb 10000, Croatia	73
Jolly, J.; Walker, J.; Bhabra, K.	1999	Subsequent obstetric performance related to primary mode of delivery	British Journal of Obstetrics and Gynaecology	English	Article	Gynecology	CESAREAN-SECTION RATES; CHILDBIRTH; BIRTHS; CONSEQUENCES; PRIMIPARAS; ATTITUDES; FERTILITY; MORBIDITY; FAMILY	Objective To relate subsequent obstetric performance with primary mode of delivery. Postal questionnaire survey of women who delivered their first child five years ago. Design Postal questionnaire survey of women who delivered thier first child five years ago. Setting Huddersfield Royal Infirmary. Population Women who were delivered of their first baby in 1991: 250 by normal vaginal delivery; 250…	St James Hosp, Leeds LS9 7TF, W Yorkshire, England	175
Junge, C.; von Soest, T.; Weidner, K.; Seidler, A.; Eberhard-Gran, M.; Garthus-Niegel, S.	2018	Labor pain in women with and without severe fear of childbirth: A population-based, longitudinal study	Birth-Issues in Perinatal Care	English	Article	fear of childbirth; labor pain; maternal mental health; risk factors	SELF-EFFICACY; ANXIETY; EXPERIENCE; DELIVERY; QUESTIONNAIRE; POSTPARTUM; PREDICTORS; SYMPTOMS	Background This prospective study aims to investigate whether severe fear of childbirth increases pain perceptions during birth and whether co-occurring maternal health and birth factors as well as length and weight of the child explain the association. Methods Results The study sample comprised women with a vaginal delivery and was drawn from the Akershus Birth Cohort. Data from the hospital bir…	Norwegian Inst Publ Hlth, Oslo, Norway	17
Kabakian-Khasholian, T.	2013	'My pain was stronger than my happiness': Experiences of caesarean births from lebanon	Midwifery	English	Article	Childbirth; Caesarean birth; Caesarean on demand; Postpartum health	WOMENS PREFERENCE; SECTION; DELIVERY; CHILDBIRTH; ASSOCIATION; PREDICTORS; REQUEST; FEAR	Objective: the rising trends in caesarean section have been partially attributed to women's requests. Many studies in developed and very few in developing countries have attempted to understand this phenomenon. This qualitative study explores experiences of women having caesarean section on demand in a middle-income country with a private health-care system. Design: an inductive qualitative desig…	Amer Univ Beirut, Fac Hlth Sci, Hlth Promot & Community Hlth Dept, Riad El Solh 11072020, Lebanon	26
Kabakian-Khasholian, T.; El-Nemer, A.; Bashour, H.	2015	Perceptions about labor companionship at public teaching hospitals in three arab countries	International Journal of Gynecology & Obstetrics	English	Article	Arab countries; Health facility; Hospital; Labor companionship; Labor support	SOCIAL SUPPORT; CHILDBIRTH; CARE	Objective: To explore the perspectives of women, female relatives, and healthcare providers on labor companionship. Methods: In a qualitative study, data were collected from women giving birth, female family members, and healthcare staff via semi-structured interviews in three large public teaching hospitals in Beirut (Lebanon), Damascus (Syria), and Mansoura (Egypt) between May and December 2012…	Amer Univ Beirut, Fac Hlth Sci, Dept Hlth Promot & Community Hlth, Beirut, Lebanon	28
Kabukcu, C.; Sert, C.; Gunes, C.; Akyol, H. H.; Tipirdamaz, M.	2019	Predictors of prenatal distress and fear of childbirth among nulliparous and parous women	Nigerian Journal of Clinical Practice	English	Article	Fear of childbirth; NUPDQ; pregnancy; prenatal distress; W-DEQ	PREGNANCY-SPECIFIC STRESS; W-DEQ; BIRTH; ANXIETY; DEPRESSION; RISK; PREVALENCE; QUESTIONNAIRE; EXPERIENCES; DELIVERY	Background: Prenatal distress and fear of childbirth negatively affect the health of the mother and the fetus. Sociodemographic and pregnancy related characteristics may influence prenatal distress and fear of childbirth. Aim: This study aimed to explore the relationship between fear of childbirth and prenatal distress levels with accompanying factors. Subjects and Methods: The study was designed…	Pamukkale Univ, Sch Med, Dept Obstet & Gynecol, Denizli, Turkey	0
Kacperczyk-Bartnik, J.; Bartnik, P.; Symonides, A.; Sroka-Ostrowska, N.; Dobrowolska-Redo, A.; Romejko-Wolniewicz, E.	2019	Association between antenatal classes attendance and perceived fear and pain during labour	Taiwanese Journal of Obstetrics & Gynecology	English	Article	Labour; Labour pain; Patient participation; Pregnancy; Prenatal education	BREAST-FEEDING RATES; CESAREAN-SECTION; NULLIPAROUS WOMEN; CHILDBIRTH; COMPLICATIONS; IMPROVE; PREGNANCY; RISK	Objectives: Antenatal classes are a common method of preparation for birth with proven efficiency in improving perinatal outcomes. Yet, their impact on fear perception during labour has not been identified. The aim of the study was to analyse whether preparation for labour by means of antenatal classes attendance could be associated with decrease in level of experienced fear and pain during birth…	Med Univ Warsaw, Dept Obstet & Gynaecol 2, Karowa 2 Str, PL-00315 Warsaw, Poland	1
Kannenberg, K.; Weichert, J.; Rody, A.; Banz-Jansen, C.	2016	Treatment-associated anxiety among pregnant women and their partners: What is the influence of sex, parity, age and education?	Geburtshilfe Und Frauenheilkunde	English	Article	pregnancy; pregnancy-related anxiety; expectant couples	EXPERIENCE	Background: Anxiety during pregnancy can influence outcomes negatively. The aim of this study was to assess the fears of expectant parents in the setting of antenatal and obstetric care according to their sex, age, parity and education. Methods: 259 pregnant women and 183 partners, who had presented for antenatal investigation, routine antenatal care or for delivery in the UKSH women's hospital, …	Univ Klinikum Schleswig Holstein, Klin Frauenheilkunde & Geburtshilfe, Campus Lubeck,Ratzeburger Allee 160, D-23538 Lubeck, Germany	7
Karabulut, O.; Potur, D. C.; Merih, Y. D.; Mutlu, S. C.; Demirci, N.	2016	Does antenatal education reduce fear of childbirth?	International Nursing Review	English	Article	Antenatal Education; Fear of Childbirth; Midwife; Nurse; Pregnancy; Prenatal; Type of Birth	PREGNANT-WOMEN; W-DEQ; QUESTIONNAIRE; PERCEPTIONS; EXPERIENCES; OUTCOMES; PROGRAM	AimThe aim of this study was to determine the effect of antenatal education on fear of childbirth, acceptance of pregnancy and identification with motherhood role. BackgroundThere is insufficient evidence pertaining to the effect of antenatal education on fear of childbirth, acceptance of pregnancy and identification with motherhood role. IntroductionThe purpose of antenatal education is to help …	Zeynep Kamil Women & Child Dis Training & Res Hos, Istanbul, Turkey	37
Karlstrom, A.	2017	Women's self-reported experience of unplanned caesarean section: Results of a swedish study	Midwifery	English	Article	Emergency caesarean section; Birth experience; Midwifery	MATERNAL MORBIDITY; BIRTH EXPERIENCE; RISK-FACTORS; DELIVERY; LABOR; CHILDBIRTH; INDUCTION; OUTCOMES; FEAR; CARE	Background: women's experience of emergency caesarean section is often described as less positive compared to a vaginal birth or a planned caesarean section. Midwifery care for women where deviations from a normal birth process are present is a challenge. The aim of study was to compare self-reported birth outcomes for women undergoing birth through spontaneous onset of labour between those who a…	Mid Sweden Univ, Dept Nursing, Holmgatan 10, S-85170 Sundsvall, Sweden	18
Karlstrom, A.; Nystedt, A.; Hildingsson, I.	2011	A comparative study of the experience of childbirth between women who preferred and had a caesarean section and women who preferred and had a vaginal birth	Sexual & Reproductive Healthcare	English	Article	Caesarean section; Childbirth related fear; Experience of childbirth; Maternal request	MATERNAL REQUEST; FEAR; PREVALENCE; PREFERENCE; REASONS; LABOR	Objective: The aim of this study was to compare experiences and feelings during pregnancy and child-birth in women who preferred caesarean section during pregnancy and were delivered by a planned caesarean section, and women who preferred to give birth vaginally and actually had a spontaneous vaginal birth. Design: Longitudinal cohort study where 693 women participated, 420 of whom were multipara…	Mid Sweden Univ, Dept Hlth Sci, SE-85170 Sundsvall, Sweden	70
Karlstrom, A.; Nystedt, A.; Johansson, M.; Hildingsson, I.	2011	Behind the myth - few women prefer caesarean section in the absence of medical or obstetrical factors	Midwifery	English	Article	Caesarean section; Maternal preference; Mixed method	CHILDBIRTH; DELIVERY; REQUEST; BIRTH; FEAR; MORTALITY; RATES	Objective: to describe the prevalence of women's preference for caesarean section as expressed in mid pregnancy, late pregnancy and one year post partum. An additional aim was to identify associated factors and investigate reasons for the preference. Design: mixed methods. Data were collected from 2007 to 2008 through questionnaires distributed to a Swedish regional cohort of women. The survey wa…	Mid Sweden Univ, Dept Hlth Sci, SE-85170 Sundsvall, Sweden	123
Karlstrom, A.; Radestad, I.; Eriksson, C.; Rubertsson, C.; Nystedt, A.; Hildingsson, I.	2010	Cesarean section without medical reason, 1997 to 2006: A swedish register study	Birth-Issues in Perinatal Care	English	Article	cesarean section without medical reason; medical code classification; register study	IDENTIFY INDICATIONS; ADMINISTRATIVE DATA; DELIVERY; CHILDBIRTH; PREGNANCY; WOMEN; RISK; FEAR; MORTALITY; REQUEST	Background: Cesarean section performed in the absence of medical indication is of concern in many countries, but studies focusing on its prevalence are inconclusive. The objective of this study was, first, to describe the prevalence of cesarean section without medical reason in terms of the diagnostic code listed in the Swedish Medical Birth Register, and to assess its contribution to the general…	Mid Sweden Univ, Dept Hlth Sci, Sundsvall, Sweden	92
Kashiwagi, M.; Sieber, S.; Rechsteiner, C.; Lauper, U.; Zimmermann, R.; Ehlert, U.	2009	Psychological mood state of opiate addicted women during pregnancy and postpartum in comparison to non-addicted healthy women	Journal of Psychosomatic Obstetrics and Gynecology	English	Article	Opiate; addiction; pregnancy; birth anxiety; emotional distress	STRESS; CHILDBIRTH; METHADONE	Opiate addiction has been widely documented to have negative impact on pregnancy course and outcome. Unfavorable psychosocial situation of addicted women predispose for poor processing of the physiological and psychological demands of pregnancy. Thus aim of our study was to investigate the psychological mood state of opiate addicts during pregnancy and postpartum in comparison to healthy women. I…	Univ Zurich Hosp, Clin Obstet, Dept Obstet & Gynecol, CH-8091 Zurich, Switzerland	7
Kempe, A.; Theorell, T.; Alwazer, F. N. A.; Taher, S. A.; Christensson, K.	2015	Exploring women's fear of childbirth in a high maternal mortality setting on the arabian peninsula	Global Mental Health	English	Article	Fear of childbirth; girl child; maternal mortality; Millennium Development Goals; pregnancy; Yemen.		Background. Few studies from low-income countries have addressed women's fear of childbirth (FOC) although likely to affect women during both pregnancy and childbirth. The aim of this study was to explore FOC in a high maternal mortality setting in the Arab region, Yemen. Methods. A multi-stage (stratified-purposive-random) sampling process was used. We interviewed 220 women with childbirth exper…	Karolinska Inst, Dept Publ Hlth Sci, SE-17177 Stockholm, Sweden	1
Keogh, E.; Hughes, S.; Ellery, D.; Daniel, C.; Holdcroft, A.	2006	Psychosocial influences on women's experience of planned elective cesarean section	Psychosomatic Medicine	English	Article	cesarean section; pain; anxiety sensitivity; birth partner; social support; fear	POSTOPERATIVE PAIN; LABOR; ANXIETY; CHILDBIRTH; PREDICTORS; SUPPORT; MEMORY	Objective: The Successful management of pain from normal or interventional delivery is an important part of women's experience of childbirth. Our objective was to examine psychosocial factors (expectations, control beliefs, anxiety sensitivity) as measured in mothers and birth partners before an elective cesarean section. We focused Oil the impact that these variables have on maternal fear and pa…	Univ Bath, Dept Psychol, Bath BA2 7AY, Avon, England	58
Kershaw, K.; Jolly, J.; Bhabra, K.; Ford, J.	2005	Randomised controlled trial of community debriefing following operative delivery	Bjog-an International Journal of Obstetrics and Gynaecology	English	Article	erythropoietin; early iron supplementation; transfusion	CESAREAN CHILDBIRTH; SUBSEQUENT; DEPRESSION; DISTRESS; HEALTH	Objective The aim of this study was to determine if two debriefing sessions following an operative delivery could reduce a woman's fear of future childbirth. Design Prospective randomised controlled trial (RCT) with two arms comparing debriefing, aimed to reduce fear of future childbirth, with standard care after birth. Setting District General Hospital with 2500 deliveries per year. Sample Three…	Huddersfield Royal Infirmary, Lindley, West Yorkshire, UK	46
Khatony, A.; Soroush, A.; Andayeshgar, B.; Saedpanah, N.; Abdi, A.	2019	Attitude of primiparous women towards their preference for delivery method: A qualitative content analysis	Archives of Public Health	English	Article	Attitude; Parity; Women; Delivery; Qualitative study	CESAREAN-SECTION; CHILDBIRTH; MODE; FEAR; EXPERIENCE; PREGNANCY; ANXIETY; CHOICES; CARE	Background The delivery method is one of the primary concerns of primiparous women. Today, due to the fear of delivery, the number of cesarean sections has increased significantly. Considering the importance of choosing the type of delivery and the lack of study in this regard, the present study was conducted to explain the attitude of primiparous women towards their preference for delivery metho…	Kermanshah Univ Med Sci, Social Dev & Hlth Promot Res Ctr, Hlth Inst, Kermanshah, Iran	0
Khwepeya, M.; Lee, G. T.; Chen, S. R.; Kuo, S. Y.	2018	Childbirth fear and related factors among pregnant and postpartum women in malawi	Bmc Pregnancy and Childbirth	English	Article	Childbirth; Fear; Demographics; Obstetrics; Social support; Postpartum period; Pregnancy	RANDOMIZED CONTROLLED-TRIAL; EMERGENCY OBSTETRIC CARE; CESAREAN-SECTION; MULTIDIMENSIONAL SCALE; DELIVERY; ANXIETY; BIRTH; INTERVENTION; EXPERIENCE; MIDWIVES	Background: Childbirth fear is a health concern in women living in high-income countries; however, little is known about childbirth fear among women living in low-income countries like Malawi. In this study, we explored childbirth fear and associated factors among pregnant and postpartum women in Malawi. Methods: A cross-sectional study of 152 pregnant and 153 postpartum women was conducted at a …	Taipei Med Univ, Sch Nursing, Coll Nursing, Taipei, Taiwan	5
Kinsey, C. B.; Baptiste-Roberts, K.; Zhu, J. J.; Kjerulff, K. H.	2013	Effect of previous miscarriage on the maternal birth experience in the first baby study	Jognn-Journal of Obstetric Gynecologic and Neonatal Nursing	English	Article	pregnancy loss; miscarriage; spontaneous abortion; birth experience; fear	POSTTRAUMATIC-STRESS-DISORDER; POSTNATAL DEPRESSION SCALE; PRIOR PERINATAL LOSS; SALMONS ITEM LIST; SUBSEQUENT PREGNANCY; ANXIETY; WOMEN; CHILDBIRTH; HISTORY; IMPACT	Objective To determine whether a history of miscarriage is related to birth experience and/or maternal fear of an adverse birth outcome for self or infant during a subsequent delivery. Design Secondary analysis of a prospective cohort study, the First Baby Study. Sample Women age 18 to 35 who were expecting to deliver their first live-born infants in Pennsylvania between January 2009 and April 20…	Penn State Univ, Sch Nursing, Hershey, PA 17033 USA	17
Kizilirmak, A.; Baser, M.	2016	The effect of education given to primigravida women on fear of childbirth	Applied Nursing Research	English	Article	Fear of childbirth; Labor; Antenatal education; Nursing	LABOR; PERCEPTIONS; PREVALENCE; PREGNANCY; ANXIETY; AGE	Objective: The present study was conducted to determine the effect of education that is given information about the delivery room, labor and coping strategies with the fear of pain of childbirth in primigravida women. Design: This study was conducted experimentally using pre-post tests and a control group. Participants and setting: A total of 99 primigravida women with 50 in the study group and 4…	Nevsehir Haci Bektas Veli Univ, Hlth Coll, Dept Nursing, Nevsehir, Turkey	58
Kjrgaard, H.; Wijma, K.; Dykes, A. K.; Alehagen, S.	2008	Fear of childbirth in obstetrically low-risk nulliparous women in sweden and denmark	Journal of Reproductive and Infant Psychology	English	Article	Fear of childbirth; nulliparous women; cross-national comparison; Sweden; Denmark	CESAREAN-SECTION; MATERNAL REQUEST; BIRTH; EXPERIENCE; PREGNANCY; ANXIETY; DELIVERY; REASONS; LABOR; PAIN	The prevalence of troublesome fear of childbirth (FOC) in Western countries is about 20%, of which approximately 6-10% suffer from severe FOC that impacts daily life. The countries of Sweden and Denmark are quite alike as far as childbirth culture is concerned. However, to some extent they differ in the organisation of midwifery care during the antenatal and labour period, respectively, and this …	Univ Copenhagen Hosp, Juliane Marie Ctr Women Children & Reprod, DK-2100 Copenhagen, Denmark	105
Klabbers, G. A.; Wijma, K.; Paarlberg, K. M.; Emons, W. H. M.; Vingerhoets, A.	2014	Treatment of severe fear of childbirth with haptotherapy: Design of a multicenter randomized controlled trial	Bmc Complementary and Alternative Medicine	English	Article	Pregnant women; Fear of childbirth; Haptotherapy; Treatment; Delivery; Anxiety; Well-being; Childbirth outcomes	SYMPTOM QUESTIONNAIRE 4DSQ; ANXIETY DISORDERS; DEPRESSION; PREGNANCY; WOMEN; INTERVENTION; DISTRESS; STRESS; RISK	Background: About six percent of pregnant women suffer from severe fear of childbirth. These women are at increased risk of obstetric labour and delivery interventions and pre- and postpartum complications, e.g., preterm delivery, emergency caesarean section, caesarean section at maternal request, severe postpartum fear of childbirth and trauma anxiety. During the last decade, there is increasing…	Therapy Ctr Ietje Kooistraweg 25, NL-7311 GZ Apeldoorn, Netherlands	18
Klabbers, G. A.; Wijma, K.; Paarlberg, K. M.; Emons, W. H. M.; Vingerhoets, A.	2019	Haptotherapy as a new intervention for treating fear of childbirth: A randomized controlled trial	Journal of Psychosomatic Obstetrics & Gynecology	English	Article	Pregnant women; fear of childbirth; haptotherapy; treatment; birth	NULLIPAROUS WOMEN; PREGNANT-WOMEN; SOCIAL SUPPORT; MENTAL-HEALTH; ANXIETY; DEPRESSION; RISK; STRESS; MOTHERHOOD; MIDWIVES	Objective: To evaluate the effect of haptotherapy on severe fear of childbirth in pregnant women.Design: Randomized controlled trial.Setting: Community midwifery practices and a teaching hospital in the Netherlands.Population or Sample: Primi- and multigravida, suffering from severe fear of childbirth (N=134).Methods: Haptotherapy, psycho-education via Internet and care as usual were randomly ass…	Tilburg Univ, Dept Med & Clin Psychol, Tilburg, Netherlands	7
Klabbers, G. A.; Wijma, K.; van Bakel, H. J. A.; Paarlberg, K. M.; Vingerhoets, A.	2020	Resistance to fear of child birth and stability of mother-child bond	Early Child Development and Care	English	Article	Pregnant women; mother-child bonding; fear of childbirth; correlations	ANTENATAL ATTACHMENT; PRENATAL ATTACHMENT; PREGNANCY; QUESTIONNAIRE; DEPRESSION; ANXIETY; STRESS; RISK; INFANT	In order to examine (1) the stability of the mother-child-bond and (2) associations between mother-child-bonding and aspects of maternal-well-being, pregnant women (N = 170) completed measures on well-being and mother-child-bonding at two antepartum and two postpartum time points. We found relatively weak associations between mother-child-bonding at 20 weeks of gestation and mother-child-bonding …	Tilburg Univ, Dept Med & Clin Psychol, Tilburg, Netherlands	4
Knape, N.; Mayer, H.; Schnepp, W.; Sayn-Wittgenstein, F. Z.	2014	The association between attendance of midwives and workload of midwives with the mode of birth: Secondary analyses in the german healthcare system	Bmc Pregnancy and Childbirth	English	Article	Midwife; Attendance; Workload; One-to-one; Supportive care; Intrapartum care; Continuity; Caesarean; Mode of birth; Operative delivery	EPIDURAL ANALGESIA; PATIENT MORTALITY; EDUCATION CLASSES; LABOR; DELIVERY; OUTCOMES; SUPPORT; QUALITY; PERCEPTIONS; ENVIRONMENT	Background: The continuous rise in caesarean rates across most European countries raises multiple concerns. One factor in this development might be the type of care women receive during childbirth. 'Supportive care during labour' by midwives could be an important factor for reducing fear, tension and pain and decreasing caesarean rates. The presence and availability of midwives to support a woman…	Univ Witten Herdecke, Fac Hlth, Dept Nursing Sci, D-58453 Witten, German	20
Kokoszka, A.; Jerominiak-Kobrzynska, M.; Kalicka-Owerska, A.; Wypych, K.; Filar, M.	2010	Specific phobia in early period of puerperium. Case report and its legal aspects	Psychiatria Polska	Polish	Article	specific phobia; compulsory treatment; postpartum disorders; delusions	PREVALENCE	A 28 year old woman with a specific phobia of being in hospital, three hours after having given birth to her baby, demanded to be discharged from the hospital, in spite of having been informed by the obstetrician that her life was threatened because of an intrauterine infection that might cause sepsis. The patient decided to stay in hospital after several long-lasting psychiatric consultations in…	Akad Medycznej, Klin Psychiat 2, PL-03242 Warsaw, Poland	1
Konig, J.	2019	The german w-deq version b-factor structure and prediction of posttraumatic stress symptoms six weeks and one year after childbirth	Health Care for Women International	English	Article		DELIVERY EXPECTANCY/EXPERIENCE QUESTIONNAIRE; DISORDER FOLLOWING CHILDBIRTH; CURRENT ISSUES; FEAR; BIRTH; RECOMMENDATIONS; EXPERIENCES; VALIDATION	The Wijma Delivery Expectancy/Experience Questionnaire is a frequently used measure in the context of childbirth. There are two versions with identical items for use during pregnancy (version A, fear of childbirth) and postpartum (version B, subjective experience) respectively. The original authors report that the measure is unidimensional, but since, very different factor structures have been fo…	Catholic University of Eichst€att-Ingolstadt, Eichst€att, Germany	0
Korukcu, O.; Bulut, O.; Kukulu, K.	2016	Psychometric evaluation of the wijma delivery expectancy/experience questionnaire version b	Health Care for Women International	English	Article		EMERGENCY CESAREAN-SECTION; NEGATIVE BIRTH EXPERIENCE; PREGNANT-WOMEN; RISK-FACTORS; W-DEQ; CHILDBIRTH; FEAR; PREVALENCE; DEPRESSION; MOTHERS	Examining the fear of delivery after childbirth is important. The authors' aim is to examine the overall psychometric quality of the Wijma Delivery Expectancy/Experience Questionnaire version B. Reliability and validity of the instrument were evaluated via reliability analysis, exploratory and confirmatory factor analyses, and multidimensional subscore estimation. A six-factor model was proposed …	[Oznur Korukcu]Department of Obstetrics & Gynaecological Nursing, Faculty of Nursing, Akdeniz University, Antalya, Turkey	25
Korukcu, O.; Bulut, O.; Kukulu, K.	2019	From experiences to expectations: A quantitative study on the fear of childbirth among multigravida women	Archives of Psychiatric Nursing	English	Article	Childbirth fear; Experiences; Midwifery; Nursing; Parturition	BIRTH EXPERIENCES; INTENSE FEAR; W-DEQ; QUESTIONNAIRE; VERSION; MOTHERS	There is a strong relationship between women's previous birth experiences and their predetermined expectations. Childbirth expectations play an important role in the women's response to the birthing experience and postpartum period. The negative emotions and expectations, such as fear of childbirth, may result in negative experiences in subsequent childbirths. The aim of this study is to examine …	Akdeniz Univ, Fac Nursing, Dept Obstet & Gynecol, TR-07058 Antalya, Turkey	2
Korukcu, O.; Deliktas, A.; Aydin, R.; Kabukcuoglu, K.	2017	Investigation of the relationship between the psychosocial health status and fear of childbirth in healthy pregnancies	Clinical and Experimental Health Sciences	Turkish	Article	Fear of birth; pregnancy; psychosocial health	CESAREAN-SECTION; WOMEN; BIRTH; ANXIETY; DEPRESSION; PREVALENCE; HISTORY; STRESS; SWEDEN; COHORT	Objective: This descriptive study was conducted to examine the relationship between the psychosocial health status and the fear of birth in healthy pregnancies. Methods: The study included 226 healthy pregnant women in their 28th to 40th gestational weeks. The personal information form Pregnancy Psychosocial Health Assessment Scale, and Wijma Delivery Expectancy/ExperienceQuestionnaire (W-DEQ) we…	Akdeniz Univ, Hemsirelik Fak, Dogum & Kadin Hastaliklari Hemsireligi, Antalya, Turkey	7
Korukcu, O.; Kukulu, K.; Firat, M. Z.	2012	The reliability and validity of the turkish version of the wijma delivery expectancy/experience questionnaire (w-deq) with pregnant women	Journal of Psychiatric and Mental Health Nursing	English	Article	fear of childbirth; reliability and validity; Wijma Delivery Expectation; Experience Questionnaire	EMERGENCY CESAREAN-SECTION; CHILDBIRTH; FEAR; SCALE; PERSONALITY; EXPERIENCES; INSTRUMENT; HEALTH	This methodological study was planned to translate the Wijma Delivery Expectancy/ Experience Questionnaire (W-DEQ) into Turkish and to investigate its reliability for both nulliparous and parous women in Turkish population. A total of 660 healthy women with normal pregnancies at gestational ages of between 28 and 40 weeks were recruited. The internal consistency reliability (Cronbach's a) was use…	Akdeniz Univ, Nursing Antalya Sch Hlth, Dept Matern & Gynecol, TR-07058 Antalya, Turkey	51
Koss, J.; Bidzan, M.; Smutek, J.; Bidzan, L.	2016	Influence of perinatal depression on labor-associated fear and emotional attachment to the child in high-risk pregnancies and the first days after delivery	Medical Science Monitor	English	Article	Fear; Maternal-Fetal Relations; Pregnancy Complications	MATERNAL-FETAL ATTACHMENT; POSTPARTUM DEPRESSION; SOCIAL SUPPORT; POSTNATAL DEPRESSION; PREVALENCE; DISORDERS; MOTHERS; QUALITY; WOMEN; PREDICTORS	Background: The aim of this study was to analyze the influence of the level of perinatal depression on the labor-associated fear and emotional attachment of children born to women during high-risk pregnancies and in the first days after delivery. Material/Methods: 133 women aged between 16 and 45 years took part in the study. The first group included 63 pregnant women (mean age=28.59, SD=5.578) w…	Univ Gdansk, Inst Psychol, Dept Clin Psychol & Neuropsychol, PL-80952 Gdansk, Poland	11
Kouanda, S.; Bado, A.; Meda, I. B.; Yameogo, G. S.; Coulibaly, A.; Haddad, S.	2016	Home births in the context of free health care: The case of kaya health district in burkina faso	International Journal of Gynecology & Obstetrics	English	Article	Burkina Faso; Free health care; Home	DELIVERY; ETHIOPIA; WOMEN; BARRIERS; UGANDA; PLACE	Objective: To identify the factors associated with home births in the Kaya health district in Burkina Faso, where child delivery was free of charge between 2007 and 2011. Methods: Both qualitative and quantitative data were collected from the Kaya Health and Demographic Surveillance System ( Kaya HDSS) among women who delivered at home or in a health facility between January 2008 and December 201…	Kaya Hlth & Demog Surveillance Syst, Kaya, Burkina Faso	5
Kringeland, T.; Daltveit, A. K.; Moller, A.	2009	What characterizes women in norway who wish to have a caesarean section?	Scandinavian Journal of Public Health	English	Article	Attitudes; caesarean section; ethics; maternal request; pregnancy trends	VAGINAL DELIVERY; MATERNAL REQUEST; BIRTH EXPERIENCE; RISK-FACTORS; PERSONALITY; CHILDBIRTH; HEALTH; OBSTETRICIANS; SATISFACTION; POPULATION	Aims: The aim of this study was to describe the characteristics of pregnant women who wish to have a caesarean section. Methods: Data were collected as part of the Norwegian Mother and Child Cohort Study conducted by the Norwegian Institute of Public Health. Pregnant women booked for antenatal care in Norway between 1999 and 2006 were invited to participate in the study. Data on women's interest …	Stord Haugesund Univ Coll, Hogskolen Stord Haugesund, N-5528 Haugesund, Norway	79
Kringeland, T.; Daltveit, A. K.; Moller, A.	2010	What characterizes women who want to give birth as naturally as possible without painkillers or intervention?	Sexual & Reproductive Healthcare	English	Article	Natural birth; Maternal request; Pregnancy trends; Antenatal care	ELECTIVE CESAREAN-SECTION; DECISION-MAKING; RISK-FACTORS; EXPERIENCE; CHILDBIRTH; CARE; POSTPARTUM; COHORT; PERSONALITY; PREVALENCE	Objective: To describe the characteristics of pregnant women who wish to have as natural a birth as possible without analgesics and without intervention. Study design: National cohort study. Setting: Norwegian Institute of Public Health. Population: 55,859 pregnant women booked for antenatal care in Norway 1999-2007. Methods: Data on women's interest in natural birth and a set of possible predict…	Stord Haugesund Univ Coll, Haugesund, Norway	32
Larsson, B.; Hildingsson, I.; Ternstrom, E.; Rubertsson, C.; Karlstrom, A.	2019	Women's experience of midwife-led counselling and its influence on childbirth fear: A qualitative study	Women and Birth	English	Article	Childbirth fear; Counselling; Experience; Midwifery; Qualitative research	COGNITIVE-BEHAVIORAL THERAPY; RANDOMIZED CONTROLLED-TRIAL; BIRTH EXPERIENCE; CESAREAN-SECTION; SELF-EFFICACY; NULLIPAROUS WOMEN; INTERVENTION; PREFERENCE; DELIVERY; MODE	Background: Women with childbirth fear have been offered counseling by experienced midwives in Sweden for decades without evidence for its effectiveness, in terms of decrease in childbirth fear. Women are usually satisfied with the counselling. However, there is a lack of qualitative data regarding women's views about counselling for childbirth fear. Aim: To explore women's experiences of midwife…	Uppsala Univ, Dept Womens & Childrens Hlth, Obstet & Gynecol, S-75185 Uppsala, Sweden	20
Larsson, B.; Karlstrom, A.; Rubertsson, C.; Hildingsson, I.	2015	The effects of counseling on fear of childbirth	Acta Obstetricia Et Gynecologica Scandinavica	English	Article	Birth experience; childbirth fear; cesarean section; counseling; support	SELF-EFFICACY BELIEFS; NULLIPAROUS WOMEN; CESAREAN-SECTION; PREGNANT-WOMEN; BIRTH EXPERIENCE; INTERVENTION; REQUEST; SAMPLE; TRIAL; LABOR	ObjectiveTo investigate women's experiences of attending existing counseling programs for childbirth-related fear and the effect of this counseling over time. DesignA longitudinal survey. SettingThree hospitals in the central north of Sweden. SampleA selected sample of 936 women. Of these, 70 received counseling due to fear of childbirth (study-group). MethodsData were collected with questionnair…	Uppsala Univ, Dept Womens & Childrens Hlth, Uppsala, Sweden	22
Larsson, B.; Karlstrom, A.; Rubertsson, C.; Hildingsson, I.	2016	Counseling for childbirth fear - a national survey	Sexual & Reproductive Healthcare	English	Article	Childbirth fear; Cesarean section; Counseling; National survey; Treatment	CESAREAN-SECTION; WOMEN; RISK; REQUEST; INTERVENTION; CHILDHOOD; MORBIDITY; MIDWIVES; DELIVERY	Background: Counseling by experienced midwives is offered to women with childbirth fear in most obstetric clinics in Sweden, but information about the content of such counseling is lacking. Aim: To study comprehensiveness, content and organization of the midwife-led counseling for childbirth fear in all obstetric clinics in Sweden. Methods: In this cross-sectional study, data were collected using…	Uppsala Univ, Dept Womens & Childrens Hlth Obstet & Gynecol, S-75185 Uppsala, Sweden	29
Larsson, B.; Karlstrom, A.; Rubertsson, C.; Ternstrom, E.; Ekdahl, J.; Segebladh, B.; Hildingsson, I.	2017	Birth preference in women undergoing treatment for childbirth fear: A randomised controlled trial	Women and Birth	English	Article	Caesarean section; Childbirth fear; Counselling; Internet based cognitive behavioural therapy; Randomised controlled trial	CESAREAN-SECTION; NULLIPAROUS WOMEN; THERAPY; EXPERIENCE; COHORT; RISK; INTERVENTION; METAANALYSIS; ASSOCIATION; DELIVERY	Background: Childbirth fear is the most common underlying reason for requesting a caesarean section without medical reason. The aim of this randomised controlled study was to investigate birth preferences in women undergoing treatment for childbirth fear, and to investigate birth experience and satisfaction with the allocated treatment. Methods: Pregnant women classified with childbirth fear (>= …	Uppsala Univ, Dept Womens & Childrens Hlth, Obstet & Gynecol, S-75185 Uppsala, Sweden	22
Lataifeh, I.; Zayed, F.; Al-Kuran, O.; Al-Mehaisen, L.; Khriesat, W.; Khader, Y.	2009	Jordanian obstetricians' personal preference regarding mode of delivery	Acta Obstetricia Et Gynecologica Scandinavica	English	Article	Cesarean section; Jordanian obstetricians; mode of delivery; personal preference	ELECTIVE CESAREAN-SECTION; MATERNAL REQUEST; ATTITUDE; CHOICE	The personal preference of Jordanian obstetricians regarding mode of delivery in uncomplicated pregnancy with singleton cephalic presentation at term was surveyed by an anonymous structured questionnaire distributed at five conferences/scientific meetings on obstetrics and gynecology held in Jordan in 2007. The response rate was 70% (n = 315), and 22 (7%) of the respondents chose elective cesarea…	Jordan Univ Sci & Technol, Dept Obstet & Gynecol, Irbid 22110, Jordan	7
Lau, T. K.; Wong, S. H.; Li, C. Y.	1996	A study of patients' acceptance towards vaginal birth after caesarean section	Australian & New Zealand Journal of Obstetrics & Gynaecology	English	Article	data assimilation ocean waves oceanographic regions oceanographic techniques remote sensing by radar synthetic aperture radar underwater sound 100m 200km ASIAEX 2001	CESAREAN-SECTION; METAANALYSIS	Patients' acceptance towards vaginal birth after Caesarean section (VBAC) was studied in 99 women with previous Caesarean section. Their attitude was strongly related to the chance of success of VBAC. Only 53.3% of patients would accept VBAC if they were told that the chance of success was 70%. A history of vaginal delivery and a negative feeling towards previous operation were positively associa…	Prince of Wales Hospital,China;The Chinese University of Hong kong,China	26
Laursen, M.; Hedegaard, M.; Johansen, C.	2008	Fear of childbirth: Predictors and temporal changes among nulliparous women in the danish national birth cohort	Bjog-an International Journal of Obstetrics and Gynaecology	English	Article	fear of childbirth; socio-demographics	CESAREAN-SECTION; OPERATIVE DELIVERY; PREGNANCY; 2ND-STAGE; LABOR; MODE	Objectives To describe the association between fear of childbirth and social, demographic and psychological factors in a cohort of 30 480 healthy nulliparous women with uncomplicated singleton pregnancies. Design Nationwide population-based study. Setting The Danish National Birth Cohort. Population Healthy nulliparous women (n = 30 480) with singleton pregnancies. Methods Data from computer-assi…	Inst Canc Epidemiol, Dept Psychosocial Canc Res, DK-2100 Copenhagen, Denmark	209
Laursen, M.; Johansen, C.; Hedegaard, M.	2009	Fear of childbirth and risk for birth complications in nulliparous women in the danish national birth cohort	Bjog-an International Journal of Obstetrics and Gynaecology	English	Article	Birth complications; emergency caesarean section; fear of childbirth; nulliparous	FETAL HEART-RATE; EMERGENCY CESAREAN-SECTION; MATERNAL ANXIETY; LATE PREGNANCY; DELIVERY; HEALTH; STRESS; LABOR; ASSOCIATION; EXPERIENCE	Objectives To examine the associations between fear of childbirth and emergency caesarean section and between fear of childbirth and dystocia or protracted labour and fetal distress. Design Prospective cohort study. Setting Danish National Birth Cohort. Population A total of 25 297 healthy nulliparous women in spontaneous labour with a single fetus in cephalic presentation at term following an un…	Danish Canc Soc, Dept Psychosocial Canc Res, DK-2100 Copenhagen O, Denmark	165
Leeds, L.; Hargreaves, I.	2008	The psychological consequences of childbirth	Journal of Reproductive and Infant Psychology	English	Article	post traumatic stress disorder; childbirth; depression	POSTTRAUMATIC-STRESS-DISORDER; PTSD CHECKLIST; PSYCHOMETRIC PROPERTIES; POSTNATAL DEPRESSION; CIVILIAN VERSION; TRAUMATIC BIRTH; PREVALENCE; PREDICTORS; SYMPTOMS; MOTHERS	It is becoming increasingly recognised that some women develop post traumatic stress disorder (PTSD) after childbirth. This study aimed to determine whether women experienced symptoms of PTSD and depression at 6-12 months post-partum; and what factors predict the development of psychopathology. This was a retrospective postal study of women who have given birth in the previous 6-12 months. A tota…	Univ Wales Coll Cardiff, Cardiff CF1 3NS, S Glam, Wales	81
Levandowski, D. C.; Marin, A. H.; Pereira, C. D.; Mendes, M. G.	2015	It is the time! Expectations and experiences of childbirth in pregnant adolescents	Revista De Psicologia Pucp	Spanish	Article	Pregnancy; birth; adolescence; motherhood		This longitudinal qualitative study investigated the expectations and experiences related to childbirth of eleven South Brazilian adolescents of low socioeconomic status. They were interviewed in the second trimester of pregnancy and in the baby's second month. A qualitative content analysis revealed a preference for normal delivery, due to faster recovery, and feelings of fear and anxiety. As fo…	Univ Fed Ciencias Saude Porto Alegre, Dept Psicol, Porto Alegre, RS, Brazil	3
Li, W. Y.; Liabsuetrakul, T.; Stray-Pedersen, B.	2014	Change of childbirth preference after delivery among nulliparous chinese women and their partners	Journal of Obstetrics and Gynaecology Research	English	Article	childbirth preference; couple; maternal request; partner; primipara	ELECTIVE CESAREAN-SECTION; MATERNAL REQUEST; PERINATAL HEALTH; GLOBAL SURVEY; RISK; MODE; PREGNANCY; ATTITUDES; OUTCOMES; POLICY	AimThe aim of the present study was to assess the effect of childbirth preference among nulliparous Chinese women and their partners on actual mode of delivery, and to assess women's change in preference from vaginal delivery to cesarean and the factors associated with this change. MethodsA cohort study was conducted from July to October 2011 in the First Hospital of Tsinghua University, Beijing.…	Tsinghua Univ, Hosp 1, Dept Obstet & Gynecol, Beijing 100016, Peoples R China	14
Lilliecreutz, C.; Sydsjo, G.; Josefsson, A.	2011	Obstetric and perinatal outcomes among women with blood- and injection phobia during pregnancy	Journal of Affective Disorders	English	Article	Anxiety; Blood- and injection phobia; Premature; Small for gestational age; Cesarean	NATIONAL COMORBIDITY SURVEY; MATERNAL STRESS; PRENATAL CORTISOL; GESTATIONAL-AGE; MENTAL-HEALTH; BIRTH-WEIGHT; FETAL; ANXIETY; DEPRESSION; SYMPTOMS	Background: Little is known about how anxiety disorders affect pregnancy outcomes. Therefore we investigated the impact of one anxiety disorder, blood- and injection phobia, on obstetric and neonatal outcomes. Methods: From a population-based prospectively collected cohort we compared an index group of 110 women with blood- and injection phobia with a control group of 220 women. Standardized medi…	Linkoping Univ, Dept Clin & Expt Med, Div Obstet & Gynaecol, Fac Hlth Sci, S-58183 Linkoping, Sweden	25
Logtenberg, S. L. M.; Verhoeven, C. J.; Rengerink, K. O.; Sluijs, A. M.; Freeman, L. M.; Schellevis, F. G.; Mol, B. W.	2018	Pharmacological pain relief and fear of childbirth in low risk women; secondary analysis of the ravel study	Bmc Pregnancy and Childbirth	English	Article	Epidural analgesia; Fear of childbirth; Labour pain; Pharmacological pain relief; Remifentanil-patient controlled analgesia; Wijma delivery expectancy/experience questionnaire (W-DEQ)	EPIDURAL ANALGESIA; HOSPITAL ANXIETY; PREGNANCY; LABOR; PREDICTORS; BIRTH	Background: rear of childbirth may reduce the womens' pain tolerance during labour and may have impact on the mother-infant interaction. We aimed to assess (1) the association between fear of childbirth antepartum and subsequent request for pharmacological pain relief, and (2) the association between the used method of pain relief and experienced fear of childbirth as reported postpartum in low r…	Acad Med Ctr Amsterdam, Amsterdam UMC, Dept Obstet & Gynaecol, Meibergdreef 9, Amsterdam, Netherlands	5
Lopukhova, O. G.; Kashshapova, E. V.	2015	Fear of childbirth in pregnant women: External and internal factors	Psychology in Russia-State of the Art	English	Article	fear of childbirth (FOC); pregnancy; personal anxiety; fears; phobias		Fear of childbirth (FOC) is an important psychological problem that is studied worldwide because it affects the well-being of pregnant women. However, in Russia, this problem does not receive adequate attention among researchers. The purpose of the present study was to investigate the conditionality of fear of childbirth (FOC) in pregnant women by external and internal factors, which we assumed w…	Kazan Fed Univ, Kazan, Russia	6
Lovasmoen, E. M. L.; Bjorgo, M. N.; Lukasse, M.; Schei, B.; Henriksen, L.	2018	Women's preference for caesarean section and the actual mode of delivery - comparing five sites in norway	Sexual & Reproductive Healthcare	English	Article	Bidens; Caesarean section; Preference; Maternal request; Mode of delivery	CHARACTERIZES WOMEN; CHILDBIRTH; FEAR; BIRTH; QUESTIONNAIRE; SWEDEN; ABUSE; RISK; WANT; CARE	Objectives: The caesarean (CS) section rate varies among hospitals in Norway, and little is known about whether this is influenced by women's preferences. The aim of this study was to investigate the differences in women's preferred mode of delivery during pregnancy between five hospitals in Norway, and to relate this to the actual mode of delivery. Study design. A prospective cohort study of 2,1…	Oslo & Akershus Univ, Coll Appl Sci, Dept Nursing & Hlth Promot, POB 4 St Olavs Plass, N-0130 Oslo, Norway	3
Lowe, N. K.	1991	Critical predictors of sensory and affective pain during 4 phases of labor	Journal of Psychosomatic Obstetrics and Gynecology	English	Article		PREPARED CHILDBIRTH; MATERNAL ANXIETY; QUESTIONNAIRE; PROGRESS	This descriptive study explored the impact of five psychological and seven physiological predictor variables on sensory and affective pain during early, active, transitional and second-stage labor. Confidence in ability to handle labor, cervical dilatation and fetal station accounted for approximately 33% of the variance in sensory and affective early labor pain, while cofidence, severity of mens…	the ohio state university,USA	41
Lowe, N. K.	2000	Self-efficacy for labor and childbirth fears in nulliparous pregnant women	Journal of Psychosomatic Obstetrics and Gynecology	English	Article	self-efficacy; childbirth fear; pregnancy; childbirth	MATERNAL CONFIDENCE; INVENTORY; PAIN	In this secondary analysis, the relationship between self-efficacy for labor:and: childbirth fears in healthy nulliparous women was investigated during the third trimester of pregnancy. me sample consiited of 280 predominantly white, well-educated middle-class nulliparae enrolled in childbirth classes. Consistent with; Bandura's self-efficacy theory, outcome expectancies for childbirth were unrel…	Ohio State Univ, Coll Nursing, Columbus, OH 43210 USA	268
Lukasse, M.; Schei, B.; Ryding, E. L.	2014	Prevalence and associated factors of fear of childbirth in six european countries	Sexual & Reproductive Healthcare	English	Article	Fear of childbirth; Prevalence; Europe	EMERGENCY CESAREAN-SECTION; NATIONAL BIRTH COHORT; HEALTH-CARE; NULLIPAROUS WOMEN; MATERNAL REQUEST; SEXUAL-ABUSE; PREGNANCY; QUESTIONNAIRE; EXPERIENCES; SWEDISH	Objectives: This study set out to compare the prevalence, content and associated factors of fear of childbirth in six European countries. Method: A cross-sectional study of 6870 pregnant women attending routine antenatal care in Belgium, Iceland, Denmark, Estonia, Norway and Sweden (Bidens). Main outcome measure: Severe fear of childbirth, defined as a Wijma Delivery Expectancy Questionnaire scor…	Oslo & Akershus Univ Coll Appl Sci, Dept Hlth Nutr & Management, Oslo, Norway	98
Lukasse, M.; Schroll, A. M.; Karro, H.; Schei, B.; Steingrims-Dottir, T.; Van Parys, A. S.; Ryding, E. L.; Tabor, A.	2015	Prevalence of experienced abuse in healthcare and associated obstetric characteristics in six european countries	Acta Obstetricia Et Gynecologica Scandinavica	English	Article	Abuse; violence against women; healthcare; antenatal care; fear of childbirth; cesarean section	SEXUAL-ABUSE; WOMEN; CHILDBIRTH; FEAR; QUESTIONNAIRE; PREGNANCY; PATIENT; SYSTEM	ObjectivesTo assess the prevalence and current suffering of experienced abuse in healthcare, to present the socio-demographic background for women with a history of abuse in healthcare and to assess the association between abuse in healthcare and selected obstetric characteristics. DesignCross-sectional study. SettingRoutine antenatal care in six European countries. PopulationIn total 6923 pregna…	Oslo & Akershus Univ Coll Appl Sci, Fac Hlth Sci, Dept Hlth Nutr & Management, N-0614 Oslo, Norway	37
Lukasse, M.; Vangen, S.; Oian, P.; Kumle, M.; Ryding, E. L.; Schei, B.	2010	Childhood abuse and fear of childbirth-a population-based study	Birth-Issues in Perinatal Care	English	Article	birth experience; childhood abuse; fear of childbirth	CESAREAN-SECTION; ANXIETY DISORDERS; SEXUAL-ABUSE; PREGNANCY; WOMEN; HEALTH; QUESTIONNAIRE; STRESS; PAIN	Background: Childhood abuse affects adult health. The objective of this study was to examine the association between a self-reported history of childhood abuse and fear of childbirth. Methods: A population-based, cross-sectional study was conducted of 2,365 pregnant women at five obstetrical departments in Norway. We measured childhood abuse using the Norvold Abuse Questionnaire and fear of child…	Oslo Univ Hosp, Rikshosp, Dept Obstet & Gynecol, N-0424 Oslo, Norway	79
Lukasse, M.; Vangen, S.; Oian, P.; Schei, B.	2011	Fear of childbirth, women's preference for cesarean section and childhood abuse: A longitudinal study	Acta Obstetricia Et Gynecologica Scandinavica	English	Article	Fear of childbirth; childhood abuse; cesarean section; birth experience	SEXUAL-ABUSE; PREGNANT-WOMEN; ANXIETY DISORDERS; HEALTH; QUESTIONNAIRE; EXPERIENCES; OUTCOMES; COHORT; BIRTH; WISH	Objective. To examine the association between childhood abuse and fear of childbirth and the wish for cesarean section during second pregnancy. Design. A longitudinal cohort study using data from the Norwegian Mother and Child Cohort Study (MoBa) conducted by the Norwegian Institute of Public Health. Setting. Fifty maternity units in Norway, 1999-2006. Sample. We included 4,876 women who particip…	Oslo Univ Hosp, Rikshosp, Dept Obstet & Gynecol, N-0424 Oslo, Norway	45
Lundgren, I.	2010	Women's experiences of giving birth and making decisions whether to give birth at home when professional care at home is not an option in public health care	Sexual & Reproductive Healthcare	English	Article	Homebirth; Qualitative study; Unassisted birth; Childbirth experience	CHILDBIRTH; SWEDEN; PLACE; WOMAN	Objective: To describe women's experiences of giving birth and making decisions whether to give birth at home when professional care at home is not an option in public health care. Method: A phenomenological study. Interviews with seven women: four of them gave birth at home without professional assistant and three at hospital. Results: The essential structure shows that women live with huge cont…	Univ Gothenburg, Inst Hlth & Care Sci, S-40530 Gothenburg, Sweden	31
Lundgren, I.; Berg, M.; Lindmark, G.	2003	Is the childbirth experience improved by a birth plan?	Journal of Midwifery & Womens Health	English	Article	childbirth experience; intervention study; birth plan	WOMENS EXPERIENCE; WOMANS LIFE; PERCEPTIONS; EXPECTATIONS; MIDWIFE; VIEWS; LABOR	From antenatal clinics in Sweden, 271 women were recruited after week 33 of pregnancy and given a questionnaire designed to assess their attitudes and feelings about the coming childbirth. Thereafter, they formulated a birth plan. The midwife in attendance at the birth was able to refer to this plan. Women who followed this program were compared with women from the same clinics who were asked to …	Boras Univ, Coll Hlth Sci, S-50190 Boras, Sweden	93
Lundgren, I.; Healy, P.; Carroll, M.; Begley, C.; Matterne, A.; Gross, M. M.; Grylka-Baeschlin, S.; Nicoletti, J.; Morano, S.; Nilsson, C.; Lalor, J.	2016	Clinicians' views of factors of importance for improving the rate of vbac (vaginal birth after caesarean section): A study from countries with low vbac rates	Bmc Pregnancy and Childbirth	English	Article	VBAC; CS; Clinicians; Focus groups; Qualitative study; Content analysis; Midwifery	HEALTH-PROFESSIONALS; DECISION-MAKING; DELIVERY; WOMEN; EXPERIENCES; MODE; RISK	Background: Caesarean section (CS) rates are increasing worldwide and the most common reason is repeat CS following previous CS. For most women a vaginal birth after a previous CS (VBAC) is a safe option. However, the rate of VBAC differs in an international perspective. Obtaining deeper knowledge of clinicians' views on VBAC can help in understanding the factors of importance for increasing VBAC…	Univ Gothenburg, Sahlgrenska Acad, Inst Hlth & Care Sci, Box 457, SE-40530 Gothenburg, Sweden	18
Lyberg, A.; Severinsson, E.	2010	Fear of childbirth: Mothers' experiences of team-midwifery care - a follow-up study	Journal of Nursing Management	English	Article	birth experience; dignity; fear of childbirth; hermeneutic; management; team-midwifery	QUALITATIVE CONTENT-ANALYSIS; CESAREAN-SECTION; PREGNANCY; DELIVERY; WOMEN; BIRTH; PREDICTORS; STRESS; HEALTH; RISK	Aim The aim of this study was to illuminate mothers' fear of childbirth and their experiences of the team-midwifery care model during pregnancy, childbirth and the postnatal period. Background Maternal anxiety and fear of childbirth lead to emotional suffering and affected women's well-being. A previous negative experience of childbirth may result in postnatal depression or avoidance of future pr…	Vestfold Univ Coll, Fac Hlth Sci, Ctr Womens Family & Child Hlth, Tonsberg, Norway	51
Lyberg, A.; Severinsson, E.	2010	Midwives' supervisory styles and leadership role as experienced by norwegian mothers in the context of a fear of childbirth	Journal of Nursing Management	English	Article	fear of childbirth; leadership; midwife; models of care; supervision	CLINICAL SUPERVISION; POSTTRAUMATIC-STRESS; POSTNATAL DEPRESSION; WOMENS EXPERIENCES; VIEWS; CARE; CONTINUITY	Aim The aim of the present study was to describe the midwives' supervisory style and leadership role as experienced by pregnant women and new mothers in the context of a fear of childbirth. Background A service led by midwives can influence the quality of care. Methods The sample consisted of 13 mothers. Data were interpreted by means of qualitative content analysis. Results The findings revealed…	Vestfold Univ Coll, Fac Hlth Sci, Ctr Womens Family & Child Hlth, Tonsberg, Norway	34
Lynch, T. A.; Cheyney, M.; Chan, M.; Walia, J.; Burcher, P.	2019	Temporal themes in periviable birth: A qualitative analysis of patient experiences	Maternal and Child Health Journal	English	Article	Communication; Periviable birth; Parental experiences; Temporal themes	WEIGHT INFANTS; DEPRESSION; PRETERM; MOTHERS; CARE; ANXIETY; PARENTS; WOMEN; RISK	Objective Periviable birth accounts for a very small percentage of preterm deliveries but a large proportion of perinatal and neonatal morbidity. Understanding parental experiences during and after periviable deliveries may help healthcare providers determine how to best support women during these medically complex, emotionally charged clinical encounters. Methods This is a qualitative study with…	Albany Med Ctr, Dept Obstet & Gynecol, Albany, NY 12208 USA	0
Malata, A.; Chirwa, E.	2011	Childbirth information feeds for first time malawian mothers who attended antenatal clinics	Malawi Medical Journal	English	Article	Research Report ;Qualitative Research ;Needs; Mothers ;Pregnancy ;Maternal Nutrition; Risk Factor Sexually Transmitted Diseases Pregnancy Complications Childbirth	EDUCATION; PERCEPTIONS; BIRTH	Childbirth information received by mothers during antenatal period influences their satisfaction with the care during perinatal period. It is important for the midwives to know the type of information that satisfies their clients. This study found that the childbirth information that mothers received during antenatal period did not satisfy them. On the other hand, although some of the information…	Univ Malawi, Kamuzu Coll Nursing, Lilongwe, Malawi	20
Maleki, M.; Shams, M.; Mousavizadeh, A.; Parhizkar, S.; Angha, P.	2018	Development of a tailored intervention to promote normal vaginal delivery among primigravida women: A formative study	Clinical and Experimental Obstetrics & Gynecology	English	Article	Tailored intervention; Normal vaginal delivery; Formative research; Primigravida	CESAREAN-SECTION RATE; CHILDBIRTH; PREGNANCY; KNOWLEDGE; REQUEST; IRAN	Purpose oflnvestigation: This study aimed to develop a tailored intervention to promote normal vaginal delivery among primigravida. Materials and Methods: This cross-sectional formative research was done in Boyer-Ahmad County, Iran. Qualitative data were collected through individual in-depth interviews with healthcare providers and focus group discussions with primigravida women. Quantitative dat…	Yasuj Univ Med Sci, Hlth Educ & Promot, Yasuj, Iran	0
Maliszewska, K.; Bidzan, M.; Swiatkowska-Freund, M.; Preis, K.	2016	Personality type, social support and other correlates of risk for affective disorders in early puerperium	Ginekologia Polska	English	Article	Edinburgh Postnatal Depression Scale; pregnancy complications; affective disorders	POSTNATAL DEPRESSION SCALE; POSTPARTUM DEPRESSION; PERINATAL DEPRESSION; PREVALENCE; PREGNANCY; SYMPTOMS; DELIVERY; ANXIETY	Objectives: The purpose of this study was to assess the prevalence of risk for postpartum mood disorders in mothers during the early postnatal period and to search for coexisting conditions. Material and methods: We studied 546 women in the first week after delivery. The subjects filled out a questionnaire concerning their health, social and demographic status, the Edinburgh Postnatal Depression …	Med Univ Gdansk, Dept Obstet, Klin St 1a, Gdansk, Poland	5
Maliszewska, K.; Swiatkowska-Freund, M.; Bidzan, M.; Preis, K.	2016	Relationship, social support, and personality as psychosocial determinants of the risk for postpartum blues	Ginekologia Polska	English	Article	psychology; postpartum depression; mental disorders in pregnancy	DEPRESSIVE SYMPTOMS; PREGNANCY; ANXIETY	Objectives: The purpose of the study was to identify factors increasing or decreasing the risk for postpartum blues. Material and methods: A total of 101 women in their first week postpartum were included in the study. The Edinburgh Postnatal Depression Scale, questions concerning their medical and social status, and psychological tests (the Neo-Five Factor Personality Inventory NEO-FFI, the Miec…	Med Univ Gdansk, Dept Obstet, Ul Kliniczna 1a, PL-80402 Gdansk, Poland	25
Malmquist, A.; Jonsson, L.; Wikstrom, J.; Nieminen, K.	2019	Minority stress adds an additional layer to fear of childbirth in lesbian and bisexual women, and transgender people	Midwifery	English	Article	Fear of childbirth; Lesbian women; Bisexual women; Transgender people; Minority stress	MENTAL-HEALTH; NULLIPAROUS WOMEN; CESAREAN-SECTION; PREGNANCY; BIRTH; PREVALENCE; EXPERIENCE; ANXIETY; CARE; PARENTS	Objective: To explore and describe thoughts about and experiences of pregnancy, childbirth and reproductive healthcare in lesbian and bisexual women and transgender people (LBT) with an expressed fear of childbirth (FOC). Design: Data were collected through semi-structured interviews with self-identified LBTs with an expressed FOC. Participants: 17 self-identified LBTs participated. 15 had an exp…	Linkoping Univ, Dept Behav Sci & Learning, SE-58183 Linkoping, Sweden	0
Mancuso, A.; De Vivo, A.; Fanara, G.	2006	Cesarean section on demand: Are there differences related to obstetricians' gender?	Journal of Maternal-Fetal & Neonatal Medicine	English	Article	cesarean section; maternal request; physician's gender	MATERNAL REQUEST; PREFERENCE	To assess possible differences related to the physicians' gender, in the motivations for a cesarean section on demand, an anonymous questionnaire was sent to 60 male and 60 female obstetricians. Maternal emotional motivations, role of relatives, influence of instrumental examinations and personal attitude towards fulfilling maternal choice were analysed. Among emotional motivations, a previous ne…	Univ Messina, Dept Gynaecol Obstet Sci & Reprod Med, Messina, Italy	3
Mannion, A.; Slade, P.	2014	Psychotic-like experiences in pregnant and postpartum women without a history of psychosis	Schizophrenia Research	English	Article	Psychotic-like; Postpartum; Pregnancy; Psychosis	AL. DELUSIONS INVENTORY; PUERPERAL PSYCHOSES; PARANOID IDEATION; DEPRESSION; POPULATION; SLEEP; PERIOD; SCALE; PDI	Objectives: This study investigated whether psychotic-like experiences (PLEs) are prevalent amongst women in pregnancy and/or in the early postnatal phase, and whether the predictors identified in the literature for non-puerperal psychosis apply in a general sample of perinatal women. Method: 101 women in their third trimester of pregnancy completed questionnaire measures of mood, subjective well…	Univ Sheffield, Clin Psychol Unit, Sheffield S10 2TN, S Yorkshire, England	11
Marcelina, L. A.; Rachmawati, I. N.; Ungsianik, T.	2019	Dissatisfaction with the husband support increases childbirth fear among indonesian primigravida	Enfermeria Clinica	English	Article	Anxiety; Childbirth fear; Primigravida; Satisfaction on husband support	MATERNAL MENTAL-HEALTH; PREGNANT-WOMEN; PREVALENCE; ANXIETY; QUESTIONNAIRE; DEPRESSION; PREDICTORS; EDUCATION; STRESS	Objective: To investigate the predictors of childbirth fear among Indonesian primigravida. Method: This cross-sectional study involved 126 third trimester primigravidas in Bekasi city, Indonesia through a cluster sampling. We used the Indonesian version of Marital Adjustment Test (MAT), Perceived Stress Scale (PSS), Pregnancy-Related Anxiety Questionnaire (PRAQ-R2), and Wijma Delivery Experience/…	Univ Indonesia, Fac Nursing, Depok, West Java, Indonesia	0
Martin, T.; Fenwick, J.; Hauck, Y.; Butt, J.; Wood, J.	2015	Providing information and support to postnatal women who have experienced a cesarean section: A pilot study	International Journal of Childbirth	English	Article	cesarean; information; informed decision making; midwives; support		BACKGROUND: Australia has a low uptake of vaginal birth after cesarean despite the evidence that this is best practice. A new midwifery-led service was introduced with the overall goal to improve the quality of care offered to women and their families that have experienced a cesarean section. The postnatal arm of the service targeted women who had experienced their first cesarean section. The ser…	Dept Hlth, Canberra, WA, Australia	3
Martini, J.; Asselmann, E.; Einsle, F.; Strehle, J.; Wittchen, H. U.	2016	A prospective-longitudinal study on the association of anxiety disorders prior to pregnancy and pregnancy- and child-related fears	Journal of Anxiety Disorders	English	Article	Maternal anxiety disorder; Maternal depressive disorder; Pregnancy-related fears; Child-related fears	MATERNAL ANXIETY; WOMEN; MOTHER; RISK; PSYCHOPATHOLOGY; COMPLICATIONS; RELIABILITY; RELAXATION; MECHANISMS; DEPRESSION	This study aimed to investigate the relation between anxiety disorders prior to pregnancy and specific pregnancy- and child-related fears during pregnancy and after delivery. 306 expectant mothers were interviewed regarding anxiety (and depressive) disorders prior to pregnancy and pregnancy- and child-related fears (e.g. fear of labor pain, fear of infant injury) using the Composite International…	Tech Univ Dresden, Inst Clin Psychol & Psychotherapy, Chemnitzer Str 46, D-01187 Dresden, Germany	19
Matinnia, N.; Faisal, I.; Juni, M. H.; Herjar, A. R.; Moeini, B.; Osman, Z. J.	2015	Fears related to pregnancy and childbirth among primigravidae who requested caesarean versus vaginal delivery in iran	Maternal and Child Health Journal	English	Article	Fear related to childbirth; Maternal request caesarean section; Iranian primigravidae	WOMENS PERCEPTIONS; MATERNAL REQUEST; BIRTH EXPERIENCE; SWEDISH WOMEN; SECTION; ASSOCIATION; PREDICTORS; EDUCATION; ANXIETY; MODE	Pregnancy- and childbirth-related fears are common psychological concerns and the primary reasons for requesting caesarean section (CS). We aimed to examine the content of maternal fear and the associated demographic factors in a sample of Iranian primigravidae. A randomly selected sample of primigravidae (n = 342) was recruited in four health care centres in Iran. Data were collected using a 30-…	Univ Putra Malaysia, Dept Community Hlth, Fac Med & Hlth Sci, Serdang 43400, Selangor, Malaysia	24
Matinnia, N.; Ghaleiha, A.; Jahangard, L.; Ghaleiha, A.; Farahmand, E.	2018	Psychological risk factors for postnatal depression: A prospective study of iranian low income primigravidae at health care centres	Pertanika Journal of Social Science and Humanities	English	Article	Low income; postpartum depression; psychological characteristics; risk factors	POSTPARTUM DEPRESSION; PERSIAN VERSION; PREGNANCY; PREDICTORS; PREVALENCE; RELIABILITY; SYMPTOMS; VALIDITY; WOMEN	Postpartum depression increases the rate of complications for mother and infant. Few studies on postpartum depression have been undertaken on pregnant women with a low socioeconomic status. The present study aims to recognize the prevalence of postpartum depression and association with risk factors in low socioeconomic populations. Predicting risk factors during pregnancy for postpartum depressio…	Islamic Azad Univ, Hamedan Branch, Dept Nursing, Coll Basic Sci, Hamadan 6518115743, Iran	0
Mautner, E.; Egger, J. W.; Daghofer, F.; Lang, U.; Greimel, E.	2010	Medical and psychosocial risk factors for depression and decreased quality of life in pregnancy and postpartum	Geburtshilfe Und Frauenheilkunde	German	Article	quality of life; depressive symptoms; pregnancy; birth; postpartum; risk factors		Pregnancy, birth and the postpartum period are critical life events for women leading to physiological, emotional and social changes. The aim of the study was to explore psychosocial and medical risk factors for decreased quality of life and depressive symptoms in women during pregnancy and postpartum. The study group included 105 women. Health-related quality of life was measured using the WHO-Q…	Univ Klin Frauenheilkunde & Geburtshilfe, A-8036 Graz, Austria	7
Mazzoni, A.; Althabe, F.; Gutierrez, L.; Gibbons, L.; Liu, N. H.; Bonotti, A. M.; Izbizky, G. H.; Ferrary, M.; Viergue, N.; Vigil, S. I.; Denett, G. Z.; Belizan, J. M.	2016	Women's preferences and mode of delivery in public and private hospitals: A prospective cohort study	Bmc Pregnancy and Childbirth	English	Article	Caesarean section; Childbirth; Choice; Obstetric; Preference	CESAREAN-SECTION; INTRAPARTUM CARE; LATIN-AMERICA; RATES; OPINION; HEALTH; BRAZIL	Background: Rates of caesarean section have steadily increased in most middle-and high-income countries over the last few decades without medical justification. Maternal request is one of the frequently cited non-medical factors contributing to this trend. The objectives of this study were to assess pregnant women's preferences regarding mode of delivery and to compare actual caesarean section ra…	Inst Clin Effectiveness & Hlth Policy IECS, Mother & Childs Hlth Res Dept, Dr Emilio Ravignani 2024,C1414CPV, Buenos Aires, DF, Argentina	46
McFarlin, B. L.	2004	Elective cesarean birth: Issues and ethics of an informed decision	Journal of Midwifery & Womens Health	English	Article	cesarean birth on demand; cesarean section; ethics; informed consent; risks of cesarean birth; maternal mortality	MATERNAL MORTALITY; URINARY-INCONTINENCE; MALPRACTICE LITIGATION; PLACENTA-ACCRETA; PELVIC FLOOR; DELIVERY; SECTION; WOMEN; CHILDBIRTH; RISK	Is elective cesarean birth an issue of a woman's autonomy to choose her mode of birth or fear of labor by both the patient and the providers? Are women consenting to this procedure truly informed about the short-term and long-term risks associated with cesarean birth versus vaginal birth? This article examines the issues associated with elective cesarean birth and the factors that have led to rec…	Univ Illinois, Chicago, IL 60680 USA	110
McGrath, P.; Ray-Barruel, G.	2009	The easy option? Australian findings on mothers' perception of elective caesarean as a birth choice after a prior caesarean section	International Journal of Nursing Practice	English	Article	birth choices; elective Caesarean; qualitative research; VBAC	DELIVERY; WOMEN; OBSTETRICIANS; OBESE	As the rate of primary and repeat Caesareans around the world increases, obstetricians, midwives and primary care providers are being expected to provide counsel to women seeking information regarding birth choices for delivery after a prior emergency Caesarean. This article seeks to contribute to the knowledge on this topic by presenting research findings from a qualitative study designed to exp…	Cent Queensland Univ, Brisbane Off, Int Program Psychosocial Hlth Res, Milton, Qld 4069, Australia	40
Mehl-Madrona, L. E.	2004	Hypnosis to facilitate uncomplicated birth	American Journal of Clinical Hypnosis	English	Article	anxiety; birth; birth complications; cesarean; hypnosis; fear; social support; stress	BECK DEPRESSION INVENTORY; DYADIC ADJUSTMENT; SCALE	Prior research by the author showed that psychosocial factors distinguished complicated from uncomplicated birth outcome. The purpose of this study was to determine if prenatal hypnosis could facilitate uncomplicated birth. Following a psychosocial assessment, 520 pregnant women in their first or second trimester of pregnancy were randomized to receiving prenatal hypnosis or attention-only groups…	Univ Arizona, Coll Med, Program Integrat Med, Tucson, AZ 85721 USA	63
Melender, H. L.	2002	Fears and coping strategies associated with pregnancy and childbirth in finland	Journal of Midwifery & Womens Health	English	Article	Humans Labor, Obstetric Health Knowledge, Attitudes, Practice Maternal-Child Health Centers Adult Adaptation, Psychological Interviews as Topic Patient Education as Topic Pregnancy Social Sup	CHILDHOOD SEXUAL ABUSE; CESAREAN-SECTION; SUBSEQUENT PREGNANCY; WOMEN; ANXIETY; EXPERIENCES; PREDICTORS; CAREGIVERS; DEPRESSION; STRESS	The purpose of this study was to describe the causes of fear associated with pregnancy and childbirth and to describe coping strategies of pregnant women who have fears. Data were collected by using semistructured interviews on the maternity units of two university hospitals in Finland. A convenience sample of 20 women served as participants, and data were analyzed by using content analysis techn…	Univ Turku, Ctr Extens Studies, FIN-20520 Turku, Finland	168
Melin, J.; Heinavaara, S.; Malila, N.; Tiitinen, A.; Gissler, M.; Madanat-Harjuoja, L.	2019	Risk factors for preterm delivery among early onset cancer survivors: A finnish register-based study	International Journal of Cancer	English	Article	female cancer survivors; pregnancy; preterm birth	CHILDHOOD-CANCER; FEMALE SURVIVORS; PREGNANCY; WOMEN; DEPRESSION; QUALITY; FINLAND; BIRTH; FEAR	Previous studies have shown an elevated risk for preterm delivery among early onset cancer survivors. Whether the preterm delivery starts spontaneously, due to possible uterine damage because of cancer treatment, or is induced due to maternal conditions is unclear. Our aim was to assess pregnancy related conditions in female cancer survivors possibly underlying the elevated risk for preterm labor…	Finnish Canc Registry, Inst Stat & Epidemiol Canc Res, Helsinki, Finland	2
Missal, B.; Clark, C.; Kovaleva, M.	2016	Somali immigrant new mothers' childbirth experiences in minnesota	Journal of Transcultural Nursing	English	Article	Somali immigrant mothers; trusting relationships; transcultural nursing; cultural beliefs and practices	UNITED-STATES; HEALTH-SERVICES; WOMEN; CARE; BELIEFS; PERSPECTIVES; PREGNANCY; CULTURE; BIRTH; USA	Purpose: To explore Somali immigrant new mothers' experience of childbirth in Minnesota. Design: The ethnonursing research method was used. Semistructured interviews with 12 immigrant Somali mothers in a Midwestern metropolitan area were conducted. Analysis of the data followed Leininger and McFarland's four-phase ethnonursing data analysis guide. Results: Six themes were identified in relation t…	Bethel Univ, St Paul, MN USA	29
MoghaddamHosseini, V.; Makai, A.; Varga, K.; Acs, P.; Premusz, V.; Varnagy, A.	2019	Assessing fear of childbirth and its predictors among hungarian pregnant women using wijma delivery expectancy/experience questionnaire subscales	Psychology Health & Medicine	English	Article	Fear of childbirth; anxiety; birth experience; mode of birth; Hungary	CESAREAN-SECTION; NULLIPAROUS WOMEN; BIRTH EXPERIENCE; ANXIETY; ASSOCIATION; PREVALENCE	This study aimed to assess fear of childbirth (FOB) among Hungarian pregnant women and determine predictors based on WDEQ-A subscales. This cross-sectional study was conducted among 423 healthy pregnant women during their third trimester. A socio-demographic and obstetrics characteristics, the Hungarian version of WDEQ-A, Beck Depression Inventory-Short Form and Beck Anxiety Inventory were used. …	Univ Pecs, Fac Hlth Sci, Doctoral Sch Hlth Sci, Pecs, Hungary	1
Molgora, S.; Fenaroli, V.; Prino, L. E.; Rolle, L.; Sechi, C.; Trovato, A.; Vismara, L.; Volpi, B.; Brustia, P.; Lucarelli, L.; Tambelli, R.; Saita, E.	2018	Fear of childbirth in primiparous italian pregnant women: The role of anxiety, depression, and couple adjustment	Women and Birth	English	Article	Fear of childbirth; Severe fear of childbirth; Pregnancy; Risk factors; Primiparous women	NATIONAL BIRTH COHORT; POSTNATAL DEPRESSION; NULLIPAROUS WOMEN; SCALE; EXPERIENCE; QUESTIONNAIRE; VALIDATION; RISK; HEALTH; SAMPLE	Background: The prevalence of fear of childbirth in pregnant women is described to be about 20-25%, while 6-10% of expectant mothers report a severe fear that impairs their daily activities as well as their ability to cope with labour and childbirth. Research on fear of childbirth risk factors has produced heterogeneous results while being mostly done with expectant mothers from northern Europe, …	Catholic Univ Milan, Largo Gemelli 1, I-20123 Milan, Italy	23
Molgora, S.; Fenaroli, V.; Saita, E.	2020	Psychological distress profiles in expectant mothers: What is the association with pregnancy-related and relational variables?	Journal of Affective Disorders	English	Article		POSTNATAL DEPRESSION SCALE; PERINATAL DEPRESSION; NULLIPAROUS WOMEN; CHILDBIRTH FEAR; MENTAL-HEALTH; RISK-FACTORS; ANXIETY; PREVALENCE; POSTPARTUM; VALIDATION	Introduction: Research has progressively focused on antenatal psychological disease of expectant mothers, showing that anxiety and depression as well as fear of childbirth occur frequently during pregnancy. Some studies have investigated the connection between anxiety, depression, and fear of childbirth with contrasting results. Several authors have analyzed the association between psychological …	Catholic University of Milan, Italy	0
Moller, L.; Josefsson, A.; Lilliecreutz, C.; Gunnervik, C.; Bladh, M.; Sydsjo, G.	2019	Reproduction, fear of childbirth and obstetric outcomes in women treated for fear of childbirth in their first pregnancy: A historical cohort	Acta Obstetricia Et Gynecologica Scandinavica	English	Article	birth experience; cesarean section on maternal request; counseling; fear of childbirth	CESAREAN-SECTION; NULLIPAROUS WOMEN; MENTAL-HEALTH; BIRTH; PREVALENCE; EXPERIENCE; ABUSE	Introduction About 8% of the pregnant women in Sweden receive counseling for fear of childbirth (FOC) during pregnancy. Little is known about the long-term reproductive and obstetric outcomes after counseling for FOC: Therefore, the objective of this historical cohort study was to compare the long-term reproductive and obstetric outcomes in women treated for FOC in their first pregnancy to women …	Linkoping Univ, Dept Clin & Expt Med, Dept Obstet & Gynecol, Linkoping, Sweden	1
Monteiro, J. C. D.; Gomes, F. A.; Nakano, A. M. S.; O'Brien, B.	2011	Women's feelings about early contact with their infants on the labour ward	Midwifery	English	Article	Women's health; Early contact; Postnatal care; Brazil	CARE	Objectives: to identify women's feelings after early contact with their newborn infants in the delivery room, and to identify how health professionals involved in mother and infant care behave in the intrapartum setting. Design: a qualitative approach using semi-structured interviews and observation. Content analysis was used to derive the three themes that emerged from the interviews. Setting an…	Univ Sao Paulo, Dept Maternal Infant & Publ Hlth Nursing, Coll Nursing Ribeirao Preto, BR-14040902 Ribeirao Preto, SP, Brazil	2
Moore, J.; Low, L. K.	2012	Factors that influence the practice of elective induction of labor what does the evidence tell us?	Journal of Perinatal & Neonatal Nursing	English	Article	evidence-based maternity care practice; induction of labor; pregnancy and childbirth	NULLIPAROUS WOMEN; CESAREAN DELIVERY; EXPECTANT MANAGEMENT; DECISION-MAKING; WORK HOURS; RISK; SECTION; TERM; EDUCATION; QUALITY	Elective induction of labor has been linked to increased rates of prematurity and rising rates of cesarean birth. The purpose of this investigation was to evaluate current trends in induction of labor scholarship focusing on evidence-based factors that influence the practice of elective induction. A key word search was conducted to identify studies on the practice of elective induction of labor. …	Univ Michigan, Sch Nursing, Ann Arbor, MI 48103 USA	28
Mudra, S.; Gobel, A.; Barkmann, C.; Goletzke, J.; Hecher, K.; Schulte-Markwort, M.; Diemert, A.; Arck, P.	2020	The longitudinal course of pregnancy-related anxiety in parous and nulliparous women and its association with symptoms of social and generalized anxiety	Journal of Affective Disorders	English	Article	Pregnancy-related anxiety; Social phobia; Generalized anxiety disorder; Mixed model; Latent class growth analysis	SELF-EFFICACY; ANTENATAL ANXIETY; PRENATAL ANXIETY; MATERNAL ANXIETY; STRESS; DEPRESSION; CHILD; RISK; PREDICTORS; DISORDERS	Background: There is evidence that pregnancy-related anxiety (PrA) has a negative impact on birth outcomes and infant development. However, little is known about worrisome levels and individual trajectories of PrA dimensions across pregnancy and their predictive factors, particularly the association of PrA with symptoms of social phobia (SP) and generalized anxiety disorder (GAD). Methods: A samp…	Univ Med Ctr Hamburg Eppendorf, Dept Child & Adolescent Psychiat Psychotherapy &, Hamburg, Germany	1
Mukamurigo, J.; Dencker, A.; Ntaganira, J.; Berg, M.	2017	The meaning of a poor childbirth experience - a qualitative phenomenological study with women in rwanda	Plos One	English	Article		RESPECTFUL MATERNITY CARE; DISRESPECT; ABUSE; BIRTH; INTERVENTIONS; MOTHERHOOD; FACILITIES; TRANSITION; AFRICA	Objective Being pregnant and giving birth is a pivotal life event and one that a woman ordinarily remembers for most of her life. A negative childbirth experience can affect a woman's health well beyond the episode of the labour and birth itself. This study explored the meaning of a poor childbirth experience, as expressed by women who had given birth in Rwanda. Methods In a cross-sectional house…	Univ Gothenburg, Sahlgrenska Acad, Inst Hlth & Care Sci, Gothenburg, Sweden	5
Munro, S.; Dewar, K.; Wilcox, E.; Klein, M. C.; Janssen, P. A.	2017	Evaluation of a patient education pamphlet for women considering vaginal birth after cesarean	Journal of Perinatal Education	English	Article	patient education; vaginal birth after cesarean; repeat cesarean surgery; qualitative; focus groups	DECISION-MAKING; CANADIAN WOMEN; PREGNANCY; CHILDBIRTH; INTERNET; SECTION; TRIAL; MODE; RISK; AID	We evaluated a patient education pamphlet on vaginal birth after cesarean (VBAC). Focus groups with 17 women in 4 communities involved a 5-item knowledge pretest and question on intention to plan VBAC, reading the pamphlet, a knowledge posttest, and a moderated discussion. Forming a preference for birth after cesarean was characterized by (a) consolidating information from social sources, (b) see…	Univ British Columbia, Dept Family Practice, Vancouver, BC, Canada	1
Naanyu, V.; Baliddawa, J.; Koech, B.; Karfakis, J.; Nyagoha, N.	2018	Childbirth is not a sickness; a woman should struggle to give birth: Exploring continuing popularity of home births in western kenya	African Journal of Reproductive Health	English	Article	Delivery decision; Traditional birth attendants; Skilled delivery; Focus group discussions; Kenya	ANTENATAL CARE; ATTENDANTS; PERSPECTIVES; COUNTRIES; MORTALITY; DELIVERY; SERVICES; FACILITY	More than 95% of Kenyan women receive antenatal care (ANC) and only 62% access skilled delivery. To explore women's opinion on delivery location, 20 focus group discussions were conducted at an urban and rural setting in western Kenya. Participants included health care workers, traditional birth attendants (TBAs), and women who attended at least four ANC visits and delivered. Six in-depth intervi…	Moi Univ Eldoret, Coll Hlth Sci, Sch Med, Dept Behav Sci, Eldoret, Kenya	2
Nakano, A. M. S.; Ferreira, C. H. J.; de Almeida, A. M.; Gomes, F. A.	2012	Childbirth experience according to a group of brazilian primiparas	Midwifery	English	Article	Qualitative research; Childbirth; Perception; Parturient	WOMENS EXPERIENCE; CARE; PREGNANCY; DELIVERY; LABOR	Objective: to understand the meaning of the childbirth experience for Brazilian primiparas in the postpartum period. Design: a qualitative approach using semi-structured interviews. Content analysis was used to derive the two themes that emerged from the discourses. Setting: participants were recruited at four primary-level health-care units in Ribeirao Preto, Brazil. After providing written info…	Univ Sao Paulo, Dept Maternal Infant & Publ Hlth Nursing, Ribeirao Preto Coll Nursing EERP USP, BR-05508 Sao Paulo, Brazil	21
Narita, Y.; Shinohara, H.; Kodama, H.	2018	Resting heart rate variability and the effects of biofeedback intervention in women with low-risk pregnancy and prenatal childbirth fear	Applied Psychophysiology and Biofeedback	English	Article	Prenatal childbirth fear; Resting autonomic modulation; Low-risk pregnant women; Heart rate variability biofeedback; Sleep quality	ANXIETY SENSITIVITY; NULLIPAROUS WOMEN; SLEEP QUALITY; STRESS; DEPRESSION; SYMPTOMS; DELIVERY; QUESTIONNAIRE; DISORDERS; FATIGUE	Anxiety about labor in women at the end of pregnancy sometimes reaches levels that are clinically concerning. We investigated whether low-risk pregnant women with childbirth fear during the last trimester demonstrate specific findings with regard to resting heart rate variability (HRV) and examined whether HRV biofeedback can reduce this fear and alter resting HRV. We measured the levels of child…	Akita Univ, Grad Sch Med, Dept Matern Child Nursing, 1-1-1 Hondo, Akita 0108543, Japan	1
Nasar, S.; Inayat, T.; Safdar, R.	2019	A cross-sectional research to assess awareness about management of pain via epidural labor analgesia among pregnant females	Indo American Journal of Pharmaceutical Sciences	English	Article	Pregnancy; Epidural Analgesia; Parturient; Awareness	WOMEN; WELL	Objective: The aim of our study was to observe the knowledge and tendency of pregnant women about the treatment of pain via epidural labour analgesia. Material and Methods: We carried out this cross-sectional research at Mayo Hospital, Lahore from November 2017 to December 2018. We selected a total number of 200 females for our study who were willing to become a part of this study out of those se…	THQ Hosp Phalia, Mandibahauddin, Pakistan	0
Nerum, H.; Halvorsen, L.; Sorlie, T.; Oian, P.	2006	Maternal request for cesarean section due to fear of birth: Can it be changed through crisis-oriented counseling?	Birth-Issues in Perinatal Care	English	Article	fear of birth; crisis-oriented counseling; psychiatric disorders; traumatic birth experience; maternal request for cesarean	PREGNANT-WOMEN; CHILDBIRTH; ANXIETY; REASONS	Background: A psychosocial team was established to meet the needs of an increasing number of pregnant women referred for fear of birth who wished a planned cesarean. This study describes the intervention, the women's psychosocial problems in relation to degree of fear of birth, changes in their wishes for mode of birth and birth outcome, women's satisfaction with the intervention, and their wishe…	Univ Hosp N Norway, Dept Obstet & Gynecol, N-9038 Tromso, Norway	288
Neuhaus, W.; Scharkus, S.	1994	Expectations, wishes and fears - pregnant-women before delivery	Zeitschrift Fur Geburtshilfe Und Perinatologie	German	Article		EXPERIENCE; BIRTH	The aim of this study was to extend the medical knowledge of the prenatal expectations and wishes of pregnant women with respect to themselves, their partners and the maternity ward selected for the approaching birth, and also of the anxieties arising in this connection. In summary, our study shows that the desire to experience birth in the most natural, undisturbed and unmanipulated form possibl…	UNIV COLOGNE,FRAUENHEILKUNDE & GEBURTSHILFE KLIN & POLIKLIN,COLOGNE,GERMANY	12
Neuhaus, W.; Scharkus, S.; Hamm, W.; Bolte, A.	1994	Prenatal expectations and fears in pregnant-women	Journal of Perinatal Medicine	English	Article	PRENATAL EXPECTATIONS; PRENATAL FEARS; PSYCHOSOMATIC OBSTETRICS	EXPERIENCE; DELIVERY; BIRTH	The aim of this study was to extend the medical knowledge of the prenatal expectations and wishes of pregnant women with respect to themselves, their partners and the maternity ward selected for the approaching birth, and also of the anxieties arising in this connection. In summary, our study shows that the desire to experience birth in the most natural, undisturbed and unmanipulated form possibl…	University of Cologne;Germany	30
Ng'oma, M.; Meltzer-Brody, S.; Chirwa, E.; Stewart, R. C.	2019	Passing through difficult times: Perceptions of perinatal depression and treatment needs in malawi - a qualitative study to inform the development of a culturally sensitive intervention	Plos One	English	Article		COMMON MENTAL-DISORDER; ANTENATAL DEPRESSION; POSTNATAL DEPRESSION; MATERNAL DEPRESSION; PRIMARY-CARE; LOW-INCOME; HEALTH; WOMEN; DISTRESS; PREVALENCE	Purpose This study was conducted to explore the perceptions of perinatal women and key maternal care health workers about perinatal depression and the health service needs required to inform development of a culturally sensitive and acceptable psychosocial intervention. Methods This qualitative study used a descriptive exploratory design; it is the first phase of a larger mixed methods study aime…	Department of Mental Health, University of Malawi College of Medicine, Blantyre, Malawi; St John of God Hospitaller Services, Malawi, Lilongwe, Malawi	0
Nieminen, K.; Andersson, G.; Wijma, B.; Ryding, E. L.; Wijma, K.	2016	Treatment of nulliparous women with severe fear of childbirth via the internet: A feasibility study	Journal of Psychosomatic Obstetrics & Gynecology	English	Article	psychotherapy; Internet CBT; Fear of childbirth; Pregnancy	COGNITIVE-BEHAVIOR THERAPY; POSTTRAUMATIC-STRESS-DISORDER; CESAREAN-SECTION; LATE PREGNANCY; DEPRESSION; ANXIETY; PREVALENCE; EXPERIENCE; SYMPTOMS; METAANALYSIS	Objective: The aim of the present study was to test the feasibility of Internet interventions among nulliparous women suffering from severe fear of childbirth (FOC) by means of an Internet-delivered therapist-supported self-help program based on cognitive behavioral therapy (ICBT). Design: Prospective, longitudinal cohort study. Setting: A feasibility study of an ICBT program for the treatment of…	Linkoping Univ, Dept Clin & Expt Med, Unit Med Psychol, Fac Med & Hlth Sci, S-58183 Linkoping, Sweden	40
Nieminen, K.; Malmquist, A.; Wijma, B.; Ryding, E. L.; Andersson, G.; Wijma, K.	2015	Nulliparous pregnant women's narratives of imminent childbirth before and after internet-based cognitive behavioural therapy for severe fear of childbirth: A qualitative study	Bjog-an International Journal of Obstetrics and Gynaecology	English	Article	Active coping; appraisal; delivery; fear of childbirth; internet cognitive behavioural therapy; self-confidence	CESAREAN-SECTION; SELF-EFFICACY; INTERVENTION; ANXIETY	ObjectiveTo describe the expectations concerning imminent childbirth before and after 8weeks of internet-based cognitive behavioural therapy (ICBT) among nulliparous pregnant women with severe fear of childbirth. DesignQualitative study of nulliparous pregnant women's narratives before and after CBT. SettingThe first ICBT programme for treating severe fear of childbirth. SampleFifteen nulliparous…	Linkoping Univ, Fac Hlth Sci, Unit Med Psychol, Dept Clin & Expt Med, S-58183 Linkoping, Sweden	26
Nieminen, K.; Stephansson, O.; Ryding, E. L.	2009	Women's fear of childbirth and preference for cesarean section - a cross-sectional study at various stages of pregnancy in sweden	Acta Obstetricia Et Gynecologica Scandinavica	English	Article	Fear of childbirth; tocophobia; cesarean section; W-DEQ	ANTENATAL FEAR; EXPERIENCE; DISORDERS; DELIVERY; ANXIETY	Objective. To investigate Swedish women's level of antenatal fear of childbirth at various gestational ages, and factors associated with intense fear and with preference for cesarean section. Design. A cross-sectional study. Setting. All antenatal clinics in four geographical areas. Sample. Thousand six hundred and thirty-five pregnant women at various gestational ages recruited during September-…	Motala Hosp, Dept Obstet & Gynaecol, SE-59185 Motala, Sweden	345
Nieminen, K.; Wijma, K.; Johansson, S.; Kinberger, E. K.; Ryding, E. L.; Andersson, G.; Bernfort, L.; Wijma, B.	2017	Severe fear of childbirth indicates high perinatal costs for swedish women giving birth to their first child	Acta Obstetricia Et Gynecologica Scandinavica	English	Article	Costs; severe fear of childbirth; W-DEQ	DIAGNOSIS RELATED GROUPS; NULLIPAROUS WOMEN; CESAREAN-SECTION; LATE PREGNANCY; EUROPEAN COUNTRIES; VAGINAL DELIVERY; ANXIETY; REASONS; STRESS; SWEDEN	Introduction. The objective of this study was to calculate costs associated with severe fear of childbirth (FOC) during pregnancy and peripartum by comparing two groups of women expecting their first child and attending an ordinary antenatal program; one with low FOC and one with severe FOC. Material and methods. In a prospective case-control cohort study one group with low FOC [Wijma Delivery Ex…	Linkoping Univ, Unit Med Psychol, Dept Clin & Expt Med, Linkoping, Sweden	26
Nilsson, C.	2014	The delivery room: Is it a safe place? A hermeneutic analysis of women's negative birth experiences	Sexual & Reproductive Healthcare	English	Article	Fear of childbirth; Experience; Surveillance; Monitoring; Intervention; Suffering	TRAUMATIC BIRTH; CHILDBIRTH; FEAR; LABOR; PERCEPTIONS; ASSOCIATION; MIDWIFERY; MIDWIVES; WOMAN; CARE	Background: Women's negative experiences in the delivery room can have significance for later fear of childbirth. Therefore, it is important to critically evaluate the care during childbirth. The aim was to gain a deeper understanding of women's negative experiences in the delivery room. Methods: This study is based on original data from three qualitative studies on Swedish women's experiences of…	Univ Gothenburg, Inst Hlth & Care Sci, Sahlgrenska Acad, SE-40530 Gothenburg, Sweden	39
Nilsson, C.; Bondas, T.; Lundgren, I.	2010	Previous birth experience in women with intense fear of childbirth	Jognn-Journal of Obstetric Gynecologic and Neonatal Nursing	English	Article	fear of childbirth; phenomenology; negative birth experience; birth trauma	POSTTRAUMATIC-STRESS-DISORDER; SYMPTOMS FOLLOWING CHILDBIRTH; PREGNANT-WOMEN; CESAREAN-SECTION; TRAUMA; PREDICTORS; DELIVERY; ANXIETY; PREVALENCE; MIDWIVES	Objective To describe the meaning of previous experiences of childbirth in pregnant women who have exhibited intense fear of childbirth such that it has an impact on their daily lives. Design A descriptive phenomenological study. Setting A maternity clinic for women with fear of childbirth in the western part of Sweden. Participants Nine women with intense fear of childbirth who were pregnant wit…	Univ Boras, Sch Hlth Sci, SE-50190 Boras, Sweden	149
Nilsson, C.; Lundgren, I.	2009	Women's lived experience of fear of childbirth	Midwifery	English	Article	Fear of childbirth; Maternity care; Self-esteem; Suffering	EMERGENCY CESAREAN-SECTION; PREGNANT-WOMEN; BIRTH EXPERIENCE; LABOR; PERCEPTIONS; DELIVERY; ANXIETY; REASONS; STRESS; TRAUMA	Objective: to describe women's lived experience of fear of childbirth. Design: a qualitative study using a phenomenological approach and a lifeworld perspective. Data were collected via tape-recorded interviews. Setting: Sahlgrenska University Hospital, Goteborg, Sweden in 2003. Participants: eight pregnant women (24-37 gestational weeks) seeking help within an outpatient clinic for women with se…	Univ Coll Boras, Sch Hlth Sci, SE-50190 Boras, Sweden	224
Nilsson, C.; Lundgren, I.; Karlstrom, A.; Hildingsson, I.	2012	Self reported fear of childbirth and its association with women's birth experience and mode of delivery: A longitudinal population-based study	Women and Birth	English	Article	Fear of childbirth; Birth experience; Mode of delivery; Pregnancy; Midwifery	POSTTRAUMATIC-STRESS-DISORDER; CESAREAN-SECTION; INTENSE FEAR; PREGNANCY; ANXIETY; LABOR; PREDICTORS; TRAUMA; IMPACT	Objective: To explore fear of childbirth (FOC) during pregnancy and one year after birth and its association to birth experience and mode of delivery. Design: A longitudinal population-based study. Population: Pregnant women who were listed for a routine ultrasound at three hospitals in the middle-north part of Sweden. Method: Differences between women who reported FOC and who did not were calcul…	Univ Boras, Sch Hlth Sci, S-50190 Boras, Sweden	161
Nishi, D.; Usuda, K.	2017	Psychological growth after childbirth: An exploratory prospective study	Journal of Psychosomatic Obstetrics & Gynecology	English	Article	Childbirth; posttraumatic growth; resilience	POSTTRAUMATIC GROWTH; POSTNATAL DEPRESSION; INVENTORY; JAPAN; QUESTIONNAIRE; ASSOCIATION; RESILIENCE; VERSION; MOTHERS; SCALE	Introduction: It is important to elucidate the psychologically positive aspects of childbirth for mothers, and not only the negative aspects such as perinatal depression. This study aimed to examine psychological growth after childbirth and its related variables by focussing on five factors of posttraumatic growth: relating to others, new possibilities, personal strength, spiritual change and app…	Toda Chuo Womens Hosp, Toda, Saitama, Japan	7
Niy, D. Y.; de Oliveira, V. C.; de Oliveira, L. R.; Alonso, B. D.; Diniz, C. S. G.	2019	Overcoming the culture of physical immobilization of birthing women in brazilian healthcare system? Findings of an intervention study in sao paulo, brazil	Interface-Comunicacao Saude Educacao	English	Article	Public health; Women's health; Humanization; Childbirth care; Obstetric violence	2ND-STAGE; POSITION; VIOLENCE	Overcoming the culture of physical immobilization during labor and birth remains a challenge in Brazil. This study identified facilitators and barriers to implementing freedom of movement throughout labor and birth in a pilot project of the Mother-Baby Friendly Birthing Facilities Initiative in a public maternity facility in Sao Paulo, Brazil using the Change Laboratory methodology. There was a d…	Univ Sao Paulo, Dept Saude Ciclos Vida & Soc, FSP, Ave Dr Arnaldo 715, BR-01246904 Sao Paulo, SP, Brazil	0
Nordeng, H.; Hansen, C.; Garthus-Niegel, S.; Eberhard-Gran, M.	2012	Fear of childbirth, mental health, and medication use during pregnancy	Archives of Womens Mental Health	English	Article	Fear of childbirth; Medication use; Anxiety; Depression; Pregnancy	POSTNATAL DEPRESSION SCALE; WOMEN; ANXIETY; BIRTH; VALIDATION; EXPERIENCE; DELIVERY; HISTORY; COHORT; RISK	The aim of this work was to study the associations between medication use, fear of childbirth, and maternal mental health. Pregnant women ( = 1,984) were recruited through routine antenatal care at a Norwegian hospital from November 2008 through April 2010. Data were collected by three self-completed questionnaires at pregnancy week 17 and 32 and at 8 weeks postpartum. Fear of childbirth was meas…	Univ Oslo, Dept Pharm, Sch Pharm, N-0316 Oslo, Norway	56
Nyberg, K.; Lindberg, I.; Ohrling, K.	2010	Midwives' experience of encountering women with posttraumatic stress symptoms after childbirth	Sexual & Reproductive Healthcare	English	Article	Posttraumatic stress symptoms; Childbirth; Midwife; Experience; Interview; Thematic content analysis	CESAREAN-SECTION; LABOR; BIRTH; DISORDER; FEAR	Objective: To describe midwives' experience of encountering women with posttraumatic stress symptoms after childbirth. Study design: Semi-structured interviews with eight midwives with experiences of encountering women with posttraumatic stress symptoms after childbirth. Data were analyzed using thematic content analysis. Result: The midwives encountered women with severe experiences after a chil…	Sunderby Cty Hosp, SE-97180 Lulea, Sweden	17
Nyman, V.; Berg, M.; Downe, S.; Bondas, T.	2016	Insider action research as an approach and a method - exploring institutional encounters from within a birthing context	Action Research	English	Article	Insider action research; health services research; midwifery; caring; institutional encounters; organizational development	LABOR WARD; HEALTH-CARE; EXPERIENCES; CHILDBIRTH; MIDWIFE; MODEL	The aim of this paper was to describe the first person perspective of being a peer midwife and a novice researcher initiating collaborative AR in her own organization to develop knowledge about the first encounters between the labouring woman and her care-givers in a hospital birthing context. It was motivated by the author's longstanding professional clinical experience of observing and hearing …	Univ Gothenburg, Sahlgrenska Acad, Inst Hlth & Care Sci, Box 457, SE-40530 Gothenburg, Sweden	9
Nystedt, A.; Hogberg, U.; Lundman, B.	2006	Some swedish women's experiences of prolonged tabour	Midwifery	English	Article	being dependent; childbirth experience; prolonged labour	LABOR PAIN; EPIDURAL ANALGESIA; OPERATIVE DELIVERY; BIRTH EXPERIENCE; WOMANS LIFE; CHILDBIRTH; 2ND-STAGE; EXPECTATIONS; DYSTOCIA; MEMORY	Objective: to elucidate women's experiences of prolonged tabour. Design: qualitative research interviews were conducted and thematic content analysis was applied. Participants: 10 primiparae who, 1-3 months previously, had a prolonged tabour with assisted vaginal or caesarean delivery. Findings: the narratives about giving birth were interpreted and formulated into three themes and six sub-themes…	Umea Univ, Dept Nursing, S-90187 Umea, Sweden	83
O'Connell, M. A.; Leahy-Warren, P.; Kenny, L. C.; Khashan, A. S.	2019	Pregnancy outcomes in women with severe fear of childbirth	Journal of Psychosomatic Research	English	Article	Pregnancy; Fear of childbirth; Tocophobia; Outcomes; Epidemiology	BIRTH; QUESTIONNAIRE; EXPERIENCES; VIOLENCE; HISTORY	Objective: To compare pregnancy outcomes for women with and without severe fear of childbirth (FOC) reported in the second trimester of pregnancy. Methods: In a prospective cohort study, 389 singleton pregnancies were followed up using medical records of participants in a study investigating FOC in Cork, Republic of Ireland. FOC was measured using the Wijma Delivery Experience Questionnaire Part …	Univ Coll Cork, INFANT Ctr, Irish Ctr Fetal & Neonatal Translat Res, Cork, Ireland	1
O'Connell, M. A.; Leahy-Warren, P.; Kenny, L. C.; O'Neill, S. M.; Khashan, A. S.	2019	The prevalence and risk factors of fear of childbirth among pregnant women: A cross-sectional study in ireland	Acta Obstetricia Et Gynecologica Scandinavica	English	Article	epidemiology; fear of childbirth; pregnancy; prevalence; W-DEQ A	POSTNATAL DEPRESSION; SOCIAL SUPPORT; MENTAL-HEALTH; BIRTH; MODERATORS; MOTHERS	Introduction There is growing evidence of the considerable impact of fear of childbirth on women's health and well-being, but prevalence reports of high and severe fear of childbirth and reported risk factors have been inconsistent in various studies. Therefore, this study aimed to determine the prevalence of high and severe fear of childbirth, and to identify risk factors of childbirth fear. Mat…	Univ Coll Cork, Irish Ctr Fetal & Neonatal Translat Res, INFANT Ctr, Cork, Ireland	5
O'Connor, M.	2019	Eve's curse: Intolerable unrelieved pain in labour - necessary evil or medical negligence?	Journal of Law and Medicine	English	Article	pain; childbirth; management; post-traumatic stress disorder	MANAGEMENT; QUESTIONNAIRE	For most prospective mothers, pain in childbirth is their greatest fear. However, intolerable labour pain should no longer be accepted by the health professions. Without adequate pain control in labour fetal damage can be significant. Moreover, if relief from pain is a fundamental human right then surely standards of good obstetric care should include a definition of adequate pain relief in labou…	Western Sydney Univ, Discipline Obstet & Gynaecol, Penrith, NSW, Australia	0
Okumus, F.; Sahin, N.	2017	Fear of childbirth in urban and rural regions of turkey: Comparison of two resident populations	Northern Clinics of Istanbul	English	Article	Fear of childbirth; WDEQ-A; Pregnancy	PREGNANT-WOMEN; CESAREAN-SECTION; BIRTH; DELIVERY; PREVALENCE; ANXIETY; SAMPLE; COHORT; MODE	OBJECTIVE: Childbirth is a natural physiological event experienced by many women; however, it is frequently also a source of fear in women. Rates of cesarean sections in Turkey are higher in the urban areas than in the rural areas. We hypothesized that lower fear of childbirth (FOC) rates would be observed in the city having the lowest cesarean section rates in Turkey. This study aimed to compare…	Istanbul Medipol Univ, Dept Midwifery, Coll Hlth Sci, Istanbul, Turkey	5
Onsea, J.; Bijnens, B.; Van Damme, S.; Van Mieghem, T.	2018	Exploring parental expectations and experiences around "gentle" and "standard" caesarean section	Gynecologic and Obstetric Investigation	English	Article	Expectations; Birth; Delivery; Cesarean section	FAMILY-ORIENTATED APPROACH; TO-SKIN CONTACT; BIRTH; DELIVERY; CHILDBIRTH	Background/Aims: "Gentle" or "natural" cesarean sections are implemented to improve parental satisfaction. The objective of this study was to investigate whether there is a need for adopting such a gentle approach. Methods: We recruited those with low-risk pregnancies scheduled for elective cesarean delivery at term. Three questionnaires were administered to both partners: prior to delivery, 2-5 …	Univ Hosp Leuven, Dept Obstet & Gynaecol, Leuven, Belgium	1
Ouyang, Y. Q.; Zhang, Q.	2013	A study on personal mode of delivery among chinese obstetrician-gynecologists, midwives and nurses	Archives of Gynecology and Obstetrics	English	Article	Medical staff; Mode of delivery; Cesarean section; Questionnaire	CESAREAN-SECTION RATES; BIRTH EXPERIENCE; PREFERENCE; CHILDBIRTH; ATTITUDE; DEMAND; WOMEN	Medical staff, especially those working in the Department of Gynecology and Obstetrics, have been considered to mostly influence pregnant women on the decision making of delivery mode. To investigate mode of delivery among Chinese female obstetrician-gynecologists, midwives and nurses and to explore reasons why they choose cesarean section (CS) for themselves and their advice on mode of delivery.…	Wuhan Univ, HOPE Sch Nursing, Wuhan 430071, Peoples R China	19
Oweis, A.	2009	Jordanian mother's report of their childbirth experience: Findings from a questionnaire survey	International Journal of Nursing Practice	English	Article	childbirth; control; Jordan; satisfaction	NEGATIVE BIRTH EXPERIENCE; WOMENS; LABOR	The main aim of this study is to document women's perceptions of the different aspects their childbirth experience including expectations, satisfaction and self-control. Other aspects of the labour process including length of labour, difficulty of labour, effectiveness of pain control, expectations of pain level, perception of level of involvement in decisions among other variables were also expl…	Jordan Univ Sci & Technol, Fac Nursing, Irbid, Jorda	47
Ozdemir, M. E.; Cilingir, I. U.; Ilhan, G.; Yildiz, E.; Ohanoglu, K.	2018	The effect of the systematic birth preparation program on fear of vaginal delivery and quality of life	Archives of Gynecology and Obstetrics	English	Article	Pregnancy; Quality of life; Systematic birth preparation program; Vaginal delivery	AUSTRALIAN WOMEN; CHILDBIRTH; DEPRESSION	The aim of this study was to assess the impact of systematic birth preparation program on fear of vaginal delivery and quality of life (QoL) in pregnant women who request elective cesarean delivery without any obstetric indication. This study was conducted prospectively. A total of 100 women who requested elective cesarean delivery due to psychosocial reasons were included into the study. Women w…	Hlth Sci Univ, Zeynep Kamil Matern Hosp, Dept Perinatol, Zeynep Kamil Mahallesi, TR-34668 Uskudar Istanbul, Turkey	1
Pallant, J. F.; Haines, H. M.; Green, P.; Toohill, J.; Gamble, J.; Creedy, D. K.; Fenwick, J.	2016	Assessment of the dimensionality of the wijma delivery expectancy/experience questionnaire using factor analysis and rasch analysis	Bmc Pregnancy and Childbirth	English	Article	Fear of childbirth; Measurement; Factor analysis; Rasch analysis	POSTNATAL DEPRESSION SCALE; 6 EUROPEAN COUNTRIES; CESAREAN-SECTION; CHILDBIRTH FEAR; PREGNANT-WOMEN; INTENSE FEAR; W-DEQ; PREVALENCE; EXPERIENCE; ANXIETY	Background: Fear of childbirth has negative consequences for a woman's physical and emotional wellbeing. The most commonly used measurement tool for childbirth fear is the Wijma Delivery Expectancy Questionnaire (WDEQ-A). Although originally conceptualized as unidimensional, subsequent investigations have suggested it is multidimensional. This study aimed to undertake a detailed psychometric asse…	Univ Melbourne, Dept Rural Hlth, Graham St, Shepparton, Australia	29
Pang, M. W.; Leung, T. N.; Lau, T. K.; Chung, T. K. H.	2008	Impact of first childbirth on changes in women's preference for mode of delivery: Follow-up of a longitudinal observational study	Birth-Issues in Perinatal Care	English	Article	cesarean section; preference; Chinese women; delivery method; planned vaginal birth	POSTNATAL DEPRESSION SCALE; CESAREAN-SECTION; CHINESE VERSION; HONG-KONG; REQUEST; COHORT; BIRTH; PREGNANCY; CRITIQUE; ANXIETY	Background: A woman's childbirth experience has an influence on her future preferred mode of delivery. This study aimed to identify determinants for women who changed from preferring a planned vaginal birth to an elective cesarean section after their first childbirth. Methods: This prospective longitudinal observational study involved two units that provide obstetric care in Hong Kong. A mail sur…	Chinese Univ Hong Kong, Dept Obstet & Gynecol, Prince Wales Hosp, Shatin, Hong Kong, Peoples R China	146
Parachini, S.; Masturzo, B.; Tangolo, D.; Roletti, E.; Piazzese, A.; Attini, R.; Rolfo, A.; Todros, T.	2017	Upcoming strategies in obstetrics: How the technology of clinical audit may reduce cesarean birth	Minerva Ginecologica	English	Article	Clinical audit; Cesarean section; Vaginal birth after cesarean section	VAGINAL BIRTH; DELIVERY; SECTION; MODE; MORTALITY	BACKGROUND: The rate of cesarean delivery is currently increasing all over Europe. In Italy it reaches 38% of all child births. Therefore, it is important to identify the clinical and organizational variables that determine the appropriateness of elective cesarean delivery. With this aim we chose the technology of clinical audit, a process that promotes improvement in clinical practice through sy…	Univ Turin, Dept Surg Sci, Turin, Italy	0
Pazzagli, C.; Laghezza, L.; Capurso, M.; Sommella, C.; Lelli, F.; Mazzeschi, C.	2015	Antecedents and consequences of fear of childbirth in nulliparous and parous women	Infant Mental Health Journal	English	Article		POSTTRAUMATIC STRESS; POSTNATAL DEPRESSION; MENTAL-HEALTH; DYADIC ADJUSTMENT; CESAREAN-SECTION; PREGNANT-WOMEN; SELF-EFFICACY; ANXIETY; DELIVERY; SCALE	The study aimed to explore the differences in the role of specific personal and interpersonal risk factors in predicting fear of childbirth (FOC) and to examine whether FOC predicts postnatal maternal adaptation in nulliparous and parous women. A prospective correlational design with two time periods (pre- and postnatal) was carried out with 158 women, 85 nulliparous and 73 parous. Women at Week …	Santa Maria alla Gruccia Hospital, Arezzo, Italy	30
Pereda-Goikoetxe, B.; Marin-Fernandez, B.; Liceaga-Otazu, N. E.; Elorza-Puyadena, M. I.	2019	A qualitative study of hospital birth perceptions: The helix of priority needs	Midwifery	English	Article	Childbirth; Midwifery; Qualitative research; Women's experiences	WOMENS PERCEPTIONS; CHILDBIRTH; SATISFACTION; EXPERIENCES; LABOR; EXPECTATIONS; PREGNANCY; MIDWIVES; MIDWIFERY; SUPPORT	Objective: To understand which needs are considered priorities in the hospital birth experience from the perspectives of postpartum women. Design: This qualitative prospective study used a phenomenological approach. Data were collected through participant observations and semi-structured interviews recorded at eight weeks and eight months after childbirth. The data were analysed using a thematic …	Univ Basque Country, Dept Nursing, Fac Med & Nursing, Dr J Begiristain 105, San Sebastian 20014, Spain	0
Pereira, R. D.; Franco, S. C.; Baldin, N.	2011	Pain and the protagonism of women in parturition	Revista Brasileira De Anestesiologia	English	Article	Labor; Obstetric; Qualitative Research; Interviews as Topic; Cesarean Section; Causality; Anthropology; Cultural		The Summary: Pereira RR, Franco SC, Nelma Baldin N - Pain and the Protagonism of Women in Parturition. Background and objectives: To understand through the theory of social representations the sociocultural dimensions of pain and its impact on the protagonism of women in parturition. Methods: In this investigation, we used a qualitative methodology with the theoretical reference of phenomenology …	Univ Regiao Joinville UNIVILLE, Joinville, SC, Brazil	15
Perera, D.; Lund, R.; Swahnberg, K.; Schei, B.; Infanti, J. J.	2018	When helpers hurt': Women's and midwives' stories of obstetric violence in state health institutions, colombo district, sri lanka	Bmc Pregnancy and Childbirth	English	Article	Obstetric violence; State health institutions; Intersectionality; Sri Lanka	DOMESTIC VIOLENCE; PUBLIC-HEALTH; CARE; ABUSE; FRAMEWORK; SERVICES; DELIVERY; GENDER; INTERSECTIONALITY; PREVALENCE	Background: The paper explores how age, social position or class, and linguistic and cultural background intersect and place women in varying positions of control and vulnerability to obstetric violence in state health institutions in Colombo district, Sri Lanka. Obstetric violence occurs during pregnancy, childbirth and the immediate postpartum period; hence, it is violence that directly affects…	Univ Sri Jayewardenepura, Dept Community Med, Colombo, Sri Lanka	9
Petrovska, K.; Watts, N. P.; Catling, C.; Bisits, A.; Homer, C. S. E.	2017	Stress, anger, fear and injustice': An international qualitative survey of women's experiences planning a vaginal breech birth	Midwifery	English	Article	Vaginal breech birth; Support; Decision-making; Women's experiences	SHARED DECISION-MAKING; POSTNATAL DEPRESSION; CESAREAN DELIVERY; MATERNITY CARE; RISK-FACTORS; NEW-ZEALAND; CHILDBIRTH; TERM; PREGNANCY; AUSTRALIA	Objective: the outcomes of the Term Breech Trial had a profound impact on women's options for breech birth, with caesarean section now seen as the default method for managing breech birth by many clinicians. Despite this, the demand for planned vaginal breech birth from women does exist. This study aimed to examine the experiences of women who sought a vaginal breech birth to increase understandi…	Univ Technol Sydney, Ctr Midwifery Child & Family Hlth, Fac Hlth, Level 7,235 Jones St, Ultimo, NSW 2007, Australia	15
Phunyammalee, M.; Buayaem, T.; Boriboonhirunsarn, D.	2019	Fear of childbirth and associated factors among low-risk pregnant women	Journal of Obstetrics and Gynaecology	English	Article	Fear of childbirth; W-DEQ; pregnancy		The aims of this study were to determine prevalence of childbirth fear among uncomplicated pregnant women in Siriraj Hospital and possible associated factors. A total of 305 uncomplicated, singleton pregnant women were enrolled during early third trimester. All participants were interviewed regarding baseline demographic, social, economic, family, and obstetric characteristics. Fear of childbirth…	Mahidol Univ, Siriraj Hosp, Fac Med, Dept Obstet & Gynaecol, Bangkok 10700, Thailand	3
Pinar, S. E.; Aksoy, O. D.; Cesur, B.; Bilgic, D.; Daglar, G.; Guler, E.	2017	Investigation of the relationship between fear of childbirth and social supports of pregnant women in the third trimester in turkey	Clinical and Experimental Obstetrics & Gynecology	English	Article	Fear of childbirth; Mental health; Pregnancy; Social support	MULTIDIMENSIONAL SCALE; ANXIETY; EXPERIENCES; BIRTH	Purpose: To investigate the relationship between fear of childbirth and social supports of pregnant women in the third trimester. Materials and Methods: The sample of this cross-sectional study comprised 302 pregnant women who were admitted to the gynecology and obstetrics clinic of a state hospital in Turkey. Data were collected with the Personal Information Form, Wijma Delivery Expect ancy/Expe…	Cumhuriyet Univ, Fac Hlth Sci, Sivas, Turkey	0
Plested, M.; Kirkham, M.	2016	Risk and fear in the lived experience of birth without a midwife	Midwifery	English	Article	Unassisted birth; Freebirth; Risk discourse; Fear; Salutogenesis		Purpose: the broad aim of this study was to examine the lived-experience of women who birth without a midwife or other health-care professional in the United Kingdom; the specific purpose of this paper is to examine risk discourse as experienced by these women. Research design: reflective lifeworld research, a phenomenological approach was used in this study based on the philosophical writings of…	Marquette Univ, Grad Sch, Interdisciplinary Fac Philosophy, 1250 Wisconsin Ave, Milwaukee, WI 53233 USA	16
Poggi, L.; Goutaudier, N.; Sejourne, N.; Chabrol, H.	2018	When fear of childbirth is pathological: The fear continuum	Maternal and Child Health Journal	English	Article	Prepartum; Fear of childbirth; Tokophobia; Pretraumatic stress; Epidural anesthesia	POSTTRAUMATIC-STRESS-DISORDER; RISK NULLIPAROUS WOMEN; CESAREAN-SECTION; BIRTH OUTCOMES; PREGNANT-WOMEN; POSTPARTUM; ANXIETY; PREVALENCE; SCALE; ASSOCIATION	Given that prepartum psychiatric symptoms have been reported to be associated with postpartum disorders, focusing on the prepartum period appears of prime importance. The aim of the current study was threefold: (a) to identify the prevalence rates of women suffering from fear of childbirth (FOC) and tokophobia (b) to explore the association between FOC, obstetrical and psychopathological variable…	Ctr Etud & Rech Psychopathol & Sante CERPPS, EA 7411, Toulouse 9, France	8
Polachek, I. S.; Dulitzky, M.; Margolis-Dorfman, L.; Simchen, M. J.	2016	A simple model for prediction postpartum ptsd in high-risk pregnancies	Archives of Womens Mental Health	English	Article	Postpartum PTSD; High-risk pregnancy; Questionnaire; Postpartum depression	POSTTRAUMATIC-STRESS-DISORDER; PSYCHIATRIC-DISORDERS; PSYCHOLOGICAL TRAUMA; POSTNATAL DEPRESSION; CHILDBIRTH; SYMPTOMS; PREVALENCE; WOMEN; FEAR; COMPLICATIONS	This study aimed to examine the prevalence and possible antepartum risk factors of complete and partial post-traumatic stress disorder (PTSD) among women with complicated pregnancies and to define a predictive model for postpartum PTSD in this population. Women attending the high-risk pregnancy outpatient clinics at Sheba Medical Center completed the Edinburgh Postnatal Depression Scale (EPDS) an…	Beer Yaakov Mental Hlth Ctr, Beer Yaagov, Israel	25
Polachek, I. S.; Harari, L. H.; Baum, M.; Strous, R. D.	2012	Postpartum post-traumatic stress disorder symptoms: The uninvited birth companion	Israel Medical Association Journal	English	Article	postpartum; post-traumatic stress disorder (PTSD); depression; anxiety; delivery	ATTACHMENT STYLES; CHILDBIRTH; PREDICTORS; PTSD; PREVALENCE; TRAUMA; ISRAEL; MODEL; FEAR; PAIN	Background: While many are familiar with postpartum depression, the phenomenon of postpartum post-traumatic stress disorder (PTSD) is less well known and investigated. Objectives: To assess the prevalence of postpartum PTSD in a cohort of women in Israel and examine factors affecting its development. Methods: Eighty-nine women completed several ratings immediately post-delivery and after a month.…	Beer Yaakov Mental Hlth Ctr, IL-70350 Beer Yaagov, Israel	56
Polachek, I. S.; Harari, L. H.; Baum, M.; Strous, R. D.	2014	Postpartum anxiety in a cohort of women from the general population: Risk factors and association with depression during last week of pregnancy, postpartum depression and postpartum ptsd	Israel Journal of Psychiatry and Related Sciences	English	Article		POSTTRAUMATIC-STRESS-DISORDER; POSTNATAL DEPRESSION; PANIC DISORDER; COMMUNITY SAMPLE; SYMPTOMS; SCALE; PREVALENCE; PERIOD; EXPECTATIONS; COMORBIDITY	Background: In contrast to postpartum depression, postpartum anxiety receives less attention, especially in the general population. Acknowledging the phenomenon is important, as it may lead to significant distress and impair maternal functioning. Objectives: To explore the phenomenon in a cohort of women in the general population and to investigate possible associated factors. Methods: Within the…	Beer Yaakov Ness Ziona Mental Hlth Ctr, IL-70350 Beer Yaagov, Israel	32
Potur, D. C.; Mamuk, R.; Sahin, N. H.; Demirci, N.; Hamlaci, Y.	2017	Association between fear of childbirth and maternal acceptance of pregnancy	International Nursing Review	English	Article	Acceptance of Pregnancy; Antenatal Period; Caesarean Section; Fear of Childbirth; Midwife; Motherhood Role; Nurse; Prenatal Care; Spontaneous Vaginal Delivery; Turkey	ANTENATAL EDUCATION; AUSTRALIAN WOMEN; BIRTH OUTCOMES; SELF-EFFICACY; ADAPTATION; DELIVERY; COHORT; AGE	AimThis descriptive study aimed to explore the associations between fear of childbirth, acceptance of pregnancy and identification with the motherhood role among primipara women. BackgroundWomen who have difficulty accepting their pregnancy have a harder time adapting to pregnancy and motherhood and experience more fears related to childbirth. The number of studies conducted on this topic is limi…	Marmara Univ, Fac Hlth Sci, Dept Obstet & Gynecol Nursing, Div Nursing, Basibuyuk Mah Maltepe Basibuyuk Yolu Sk 9-4-1 Mal, TR-34854 Istanbul, Turkey	8
Preis, H.; Benyamini, Y.; Eberhard-Gran, M.; Garthus-Niegel, S.	2018	Childbirth preferences and related fears - comparison between norway and israel	Bmc Pregnancy and Childbirth	English	Article	Fear of childbirth; Cultural comparison; Childbirth preferences; Cesarean section; Epidural analgesia; W-DEQ; Confirmatory factor analysis	DELIVERY EXPECTANCY/EXPERIENCE QUESTIONNAIRE; CESAREAN-SECTION; WOMENS ATTITUDES; BIRTH OUTCOMES; PREGNANCY; COHORT; ASSOCIATION; ANALGESIA; BELIEFS; SWEDISH	Background: Fear of childbirth (FOC) could have significant impact on women's childbearing choices and experience. Culture affects the way women conceptualize childbirth, influencing the fears and expectations they may hold in relation to it In the current study, we examined differences in childbirth preferences of cesarean section and use of epidural analgesia between Norwegian and Israeli pregn…	Tel Aviv Univ, Bob Shape Sch Social Work, Tel Aviv, Israel	7
Preis, H.; Gozlan, M.; Dan, U.; Benyamini, Y.	2018	A quantitative investigation into women's basic beliefs about birth and planned birth choices	Midwifery	English	Article	Birth beliefs; Birth plan; Natural birth; Home birth; Fear of childbirth	EMERGENCY CESAREAN-SECTION; DECISION-MAKING; NATURAL CHILDBIRTH; 1ST-TIME MOTHERS; HOSPITAL BIRTH; MATERNITY CARE; FEAR; RISK; EXPERIENCES; PREGNANCY	Objective: Perceptions about the nature of the birth process are important in determining women's birth choices regarding labour and delivery but are scarcely the subject of empirical research. The aim of the current study was to assess women's beliefs about birth as a natural and safe or medical and risky process and study the associations of these beliefs with fear of childbirth and planned bir…	Tel Aviv Univ, Bob Shapell Sch Social Work, IL-69978 Tel Aviv, Israel	8
Preis, H.; Lobel, M.; Benyamini, Y.	2019	Between expectancy and experience: Testing a model of childbirth satisfaction	Psychology of Women Quarterly	English	Article	birth satisfaction; place and mode of birth; birth expectations; perceptions of control; emotional experience	BIRTH EXPERIENCE; WOMENS EXPECTATIONS; IMPACT; LABOR; PAIN; PREFERENCES; PERCEPTIONS; POSTPARTUM; STRESS; HEALTH	Childbirth is a pivotal event for many women, and evidence suggests that women possess strong expectations regarding this experience. In a longitudinal study of 330 Israeli first-time mothers, we distinguished between physical, emotional, and cognitive factors and used them to assess the underlying mechanism of satisfaction, based on theoretical frameworks of stress and control. Women completed q…	Tel Aviv Univ, Bob Shapell Sch Social Work, IL-6997801 Tel Aviv, Israel	6
Premberg, A.; Carlsson, G.; Hellstrom, A. L.; Berg, M.	2011	First-time fathers' experiences of childbirth-a phenomenological study	Midwifery	English	Article	Fathers; Childbirth; Support; Paternal attitudes	SUPPORT; DELIVERY; BIRTH; LABOR; INVOLVEMENT; MOTHER; GENDER; ROOM	Objective: to describe fathers' experiences during childbirth. Design: qualitative method with phenomenological lifeworld approach. A re-enactment interview method, with open-ended questions analysed with a phenomenological method, was used. Participants and setting: 10 first-time fathers from two hospitals were interviewed four to six weeks after childbirth in Southwest Sweden during the autumn …	Gothenburg Univ, Sahlgrenska Acad, Inst Hlth & Care Sci, S-40530 Gothenburg, Sweden	143
Rahnama, P.; Mohammadi, K.; Montazeri, A.	2016	Salient beliefs towards vaginal delivery in pregnant women: A qualitative study from iran	Reproductive Health	English	Article	Cesarean section; Theory of Planned Behavior; Normal vaginal delivery	ELECTIVE CESAREAN-SECTION; CENTERED INTERVENTIONS; DECISION-MAKING; PREFERENCE; BIRTH; MODE; CHILDBIRTH; INCREASE; VBAC; RISK	Background: Childbirth by cesarean section has increased at an alarming rate over the past few years in Iran. The present study was designed to explore pregnant women's beliefs about the mode of delivery in order to provide some suggestions for future interventions to increase vaginal delivery. Methods: This was a qualitative study framed by the Theory of Planned Behavior conducted in Tehran, Ira…	Shahed Univ, Fac Nursing & Midwifery, Dept Midwifery, Tehran, Iran	16
Raisanen, S.; Gissler, M.; Kramer, M. R.; Heinonen, S.	2014	Influence of delivery characteristics and socioeconomic status on giving birth by caesarean section - a cross sectional study during 2000-2010 in finland	Bmc Pregnancy and Childbirth	English	Article	Birth; Caesarean section; Childbirth; Population register; Register; Socioeconomic status	INVASIVE CARDIAC PROCEDURES; IN-VITRO FERTILIZATION; FOR-GESTATIONAL-AGE; PERINATAL HEALTH; RATES; TRENDS; OUTCOMES; INEQUITIES; COUNTRIES; MORTALITY	Background: Caesarean section (CS) rates especially without medical indication are rising worldwide. Most of indications for CS are relative and CS rates for various indications vary widely. There is an increasing tendency to perform CSs without medical indication on maternal request. Women with higher socioeconomic status (SES) are more likely to give birth by CS. We aimed to study whether givin…	Emory Univ, Rollins Sch Publ Hlth, Dept Epidemiol, Atlanta, GA 30322 USA	35
Raisanen, S.; Lehto, S. M.; Nielsen, H. S.; Gissler, M.; Kramer, M. R.; Heinonen, S.	2013	Fear of childbirth predicts postpartum depression: A population-based analysis of 511 422 singleton births in finland	Bmj Open	English	Article	EPIDEMIOLOGY; MENTAL HEALTH; STATISTICS & RESEARCH METHODS	PERINATAL DEPRESSION; RISK-FACTORS; PREVALENCE; ASSOCIATION; PREGNANCY; SYMPTOMS; WEIGHT; WOMEN	Objectives To study how reproductive risks and perinatal outcomes are associated with postpartum depression treated in specialised healthcare defined according to the International Classification of Diseases (ICD)-10 codes, separately among women with and without a history of depression. Design A retrospective population-based case-control study. Setting Data gathered from three national health r…	Emory Univ, Rollins Sch Publ Hlth, Dept Epidemiol, Atlanta, GA 30322 USA	115
Raisanen, S.; Lehto, S. M.; Nielsen, H. S.; Gissler, M.; Kramer, M. R.; Heinonen, S.	2014	Fear of childbirth in nulliparous and multiparous women: A population-based analysis of all singleton births in finland in 1997-2010	Bjog-an International Journal of Obstetrics and Gynaecology	English	Article		SOCIOECONOMIC DIFFERENCES; ANTIDEPRESSANT EXPOSURE; POSTNATAL DEPRESSION; MATERNAL DEPRESSION; SUICIDAL IDEATION; MENTAL-HEALTH; WOMEN; BIRTH; METAANALYSIS; PREVALENCE	Objectives: To identify risk factors for and the consequences (several adverse perinatal outcomes) of physician-diagnosed major depression during pregnancy treated in specialised healthcare. Design: A population-based cross-sectional study. Setting: Data were gathered from Finnish health registers for 1996-2010. Participants: All singleton births (n=511 938) for 2002-2010 in Finland. Primary outc…	Department of Obstetrics and Gynaecology, Kuopio University Hospital, Kuopio, Finland	83
Raisanen, S.; Lehto, S. M.; Nielsen, H. S.; Gissler, M.; Kramer, M. R.; Heinonen, S.	2014	Risk factors for and perinatal outcomes of major depression during pregnancy: A population-based analysis during 2002-2010 in finland	Bmj Open	English	Article	Birth; childbirth; fear of childbirth; pregnancy outcome; population register; register; socioeconomic status	CESAREAN-SECTION; PREGNANT-WOMEN; DELIVERY; QUALITY; COHORT; INTERVENTION; ASSOCIATION; EXPERIENCES; REGISTER; ANXIETY	Objective To identify risk factors for fear of childbirth (FOC) according to parity and socioeconomic status, and to evaluate associations between FOC and adverse perinatal outcomes. Design A cohort study. Setting The Finnish Medical Birth Register. Population All 788317 singleton births during 1997-2010 in Finland. Methods Fear of childbirth was defined according to the International Classificat…	Kuopio Univ Hosp, Dept Obstet & Gynaecol, FI-70029 Kuopio, Kys, Finland	130
Ramakuela, N. J.; Lebese, T. R.; Maputle, S. M.; Mulaudzi, L.	2016	Views of teenagers on termination of pregnancy at muyexe high school in mopani district, limpopo province, south africa	African Journal of Primary Health Care & Family Medicine	English	Article	Research Report Qualitative Research Adolescents Female Students Adolescent Pregnancy Abortion Attitudes Rape Incest Stigma		Background: Teenage pregnancy is a global social health concern especially because of the HIV and AIDS pandemic, sexually transmitted infections, high rate of termination of pregnancy (TOP), adolescents' parenthood and decreased level of contraceptives. Aim: To explore the views of teenagers on the TOP at Muyexe high school in a rural village of Mopani District, Limpopo Province. Setting: Muyexe …	Department of Advanced Nursing Science, School of Health Sciences, University of Venda, South Africa	7
Ramvi, E.; Tangerud, M.	2011	Experiences of women who have a vaginal birth after requesting a cesarean section due to a fear of birth: A biographical, narrative, interpretative study	Nursing & Health Sciences	English	Article	biographical; narrative; interpretative method; Cesarean section; experience; fear of birth; open attitude; quality	NULLIPAROUS WOMEN; CHILDBIRTH; MOTHERS; ANXIETY; RISK; CARE	A fear of childbirth is a reason for a Cesarean section on request without a medical indication. The law for patients' rights in Norway does not give women the opportunity to choose a Cesarean section, only the potential to participate in the decision-making process. This requires cooperation between health professionals and patients. The present study explores the experience of women who had a v…	Univ Stavanger, Fac Social Sci, Dept Hlth Studies, N-4036 Stavanger, Norway	22
Rania, N.	2019	Giving voice to my childbirth experiences and making peace with the birth event: The effects of the first childbirth on the second pregnancy and childbirth	Health Psychology Open	English	Article	autoethnography; childbirth; fear of childbirth; medicalization; waterbirth	AUTOETHNOGRAPHY; LABOR; PERCEPTIONS; MOTHERHOOD	This autoethnographic study describes the author's waterbirthing experience to evidence the relationship between fear of childbirth and communication with, and support from, healthcare professionals and the medical process during labour and delivery. The study provides a rereading of the author's experience, which demonstrates how the traumatic consequences of a first childbirth influenced the ex…	Univ Genoa, Dept Educ Sci, Genoa, Italy	3
Rasool, A.; Khushhal, F. A.; Saleem, U.	2018	Pakistani women's opinions about cesarean delivery	Indo American Journal of Pharmaceutical Sciences	English	Article	Cesarean delivery; Maternity; ideal delivery mode; satisfaction with Cesarean delivery	PREFERENCES	Objective: This study encompasses the opinions of Pakistani females about the cesarean delivery and the factors which support their choice. Methods: The study was conducted at Maternity Hospitals in Allied Hospital, Faisalabad. A total of 423 females who were having their first cesarean were selected for the study. Subjects' initial information was obtained through questions answers session. Chi …	THQ Chak Jhumra, Faisalabad, Pakistan	0
Reyes, E.; Rosenberg, K.	2019	Maternal motives behind elective cesarean sections	American Journal of Human Biology	English	Article		DECISION-MAKING; CHILDBIRTH FEAR; DELIVERY; BIRTH; REQUEST; WOMEN; PREFERENCES; EVOLUTION; RATES; MODE	Objectives: The World Health Organization recommends a target cesarean section rate of 10-15%. In recent years, the US has had a nation-wide rate of 30.3% and some developed countries are even higher. Many factors account for this high rate, but our hypothesis is that women who elect cesarean section do so at least in part because of unallayed fear. Methods: Our sample was comprised of American w…	Department of Anthropology,Karen Rosenberg,America	2
Ribeiro, L. A.; Zachrisson, H. D.; Gustavson, K.; Schjolberg, S.	2016	Maternal distress during pregnancy and language development in preschool age: A population-based cohort study	European Journal of Developmental Psychology	English	Article	Child language; Prenatal stress; The Norwegian Mother and Child Cohort Study; MoBa; Pregnancy	PARENT REPORT MEASURE; EXTERNALIZING PROBLEMS; COGNITIVE-DEVELOPMENT; PSYCHOSOCIAL STRESS; PRENATAL EXPOSURE; CHILD-DEVELOPMENT; MENTAL-HEALTH; MISSING DATA; DEPRESSION; ANXIETY	Recent studies have emphasized the importance of the prenatal period for children's cognitive development. Prenatal exposure to psychological distress has been identified as one potential agent affecting neurodevelopment, although research in this area has been marked by some contradictory findings and methodological limitations. This study aimed to investigate the effect of maternal distress dur…	Norwegian Inst Publ Hlth, Div Mental Hlth, POB 4404, N-0403 Oslo, Norway	4
Richens, Y.; Campbell, M.; Lavender, T.	2019	Fear of birth-a prospective cohort study of primigravida in the uk	Midwifery	English	Article	Fear of birth; Primigravida; Mixed methods; Cortisol; Tokophobia; Scale	CHILDBIRTH-RELATED FEAR; SALIVARY CORTISOL; NULLIPAROUS WOMEN; PREGNANT-WOMEN; DEPRESSION; ANXIETY; QUESTIONNAIRE; ASSOCIATION; PREVALENCE; DISORDERS	Objective: An increase in the number of women who have fear of birth [FOB] has been reported globally; yet, how these women are identified varies. This study aimed to identify the most effective way of measuring FOB in clinical practice. Design: This paper reports on a prospective cohort study; a core element of an explanatory mixed-methods study. This element explored the appropriateness of meas…	Univ Coll Hosp London, Elizabeth Garrett Anderson Wing, London, England	0
Rijnders, M.; Baston, H.; Schonbeck, Y.; Van der Pal, K.; Prins, M.; Green, J.; Buitendijk, S.	2008	Perinatal factors related to negative or positive recall of birth experience in women 3 years postpartum in the netherlands	Birth-Issues in Perinatal Care	English	Article	experience with birth; Dutch; long-term; recall	RISK-FACTORS; PATIENT SATISFACTION; CESAREAN-SECTION; CHILDBIRTH; EXPECTATIONS; PERCEPTIONS; PREVALENCE; PREGNANCY; IMPACT; LABOR	Background: Little research has been conducted to date on women's postnatal emotional well-being and satisfaction with the care received in the Netherlands. The aim of this study was to investigate Dutch women's views of their birth experience 3 years after the event. Methods: A questionnaire was mailed to all women who had given birth in 2001 and who had at least one prenatal, perinatal, or post…	TNO Qual Life, NL-2301 CE Leiden, Netherlands	233
Ringler, M.; Pavelka, R.	1982	Fear of childbirth - definition and description of the term on the basis of empirical-data	Zeitschrift Fur Geburtshilfe Und Perinatologie	German	Article			Fear of childbirth was described on the basis of an analysis of fear-inducing situations spontaneously written by 40 pregnant women, and on the basis of the analysis of questionaires concerning anxieties before parturition and answered by 80 additional gravidae, at 12 weeks before and some days before the expected date of delivery. The following factors of anxiety before parturition were found: f…	Karolinska Hosp,Dept Obstet & Gynecol,Elsa Lena Ryding,Sweden	6
Rizk, D. E. E.; Nasser, M.; Thomas, L.; Ezimokhai, M.	2001	Women's perceptions and experiences of childbirth in united arab emirates	Journal of Perinatal Medicine	English	Article	cesarean; childbirth; experience; perception; satisfaction; united Arab emirates [UAE]	EMERGENCY CESAREAN-SECTION; POSTNATAL DEPRESSION; PSYCHOLOGICAL IMPACT; BIRTH EXPERIENCES; SATISFACTION; DELIVERY; CARE; EXPECTATIONS; INVOLVEMENT; DECISION	Aims: To determine women's perceptions and experiences of childbirth in United Arab Emirates [UAE]. Methods: A consecutive sample of 715 women who delivered during a 3 month period were interviewed on the third postnatal day about their experience and satisfaction with maternity care using a structured questionnaire. Results: 95 (13.2 %) women had negative feelings including fear, anger, sorrow a…	United Arab Emirates Univ, Fac Med & Hlth Sci, Dept Obstet & Gynaecol, Al Ain, U Arab Emirates	29
Roberts, J. M.; Gonzalez, C. B. P.; Sampselle, C.	2007	Why do supportive birth attendants become directive of maternal bearing-down efforts in second-stage labor?	Journal of Midwifery & Womens Health	English	Article	bearing-down efforts; caregiver behavior; childbirth; expulsive phase; second-stage pushing	CONTINUOUS EPIDURAL ANALGESIA; RANDOMIZED CONTROLLED-TRIAL; 2ND STAGE; NULLIPAROUS WOMEN; PUSHING METHOD; PELVIC FLOOR; FETAL; MANAGEMENT; OXYGENATION; IMMEDIATE	A supportive approach to care for women during the second stage of labor that primarily relies on the laboring woman's involuntary expulsive urges has been advocated. We aimed to learn about the clinical circumstances surrounding the caregiver shift from being primarily supportive to directing women regarding their bearing-down efforts. This research analyzed the communications of 10 birth attend…	Univ Michigan, Nurse Midwifery Program, Ann Arbor, MI 48109 USA	22
Rodriguez-Almagro, J.; Hernandez-Martinez, A.; Rodriguez-Almagro, D.; Quiros-Garcia, J. M.; Martinez-Galiano, J. M.; Gomez-Salgado, J.	2019	Women's perceptions of living a traumatic childbirth experience and factors related to a birth experience	International Journal of Environmental Research and Public Health	English	Article	childbirth; pregnancy; postpartum; women's perception of birth experience; maternal mental health; traumatic childbirth; patient safety; quality improvement	POSTTRAUMATIC-STRESS-DISORDER; MENTAL-DISORDERS; PREVALENCE; RISK	Although identified by the World Health Organization (WHO) as a global health priority, maternal mental health does not receive much attention even in the health systems of developed countries. With pregnancy monitoring protocols placing priority on the physical health of the mother, there is a paucity of literature documenting the traumatising effects of the birth process. To address this knowle…	Univ Castilla La Mancha, Ciudad Real Nursing Fac, Dept Nursing, E-13071 Ciudad Real, Spain	2
Rondung, E.; Ekdahl, J.; Hildingsson, I.; Rubertsson, C.; Sundin, O.	2018	Heterogeneity in childbirth related fear or anxiety	Scandinavian Journal of Psychology	English	Article	Anxiety; fear; childbirth; pregnancy; cluster analysis; blood- and injection phobia	COGNITIVE-BEHAVIORAL THERAPY; POSTNATAL DEPRESSION SCALE; 6 EUROPEAN COUNTRIES; PREGNANT-WOMEN; SELF-EFFICACY; NULLIPAROUS WOMEN; INJECTION PHOBIA; VAGINAL DELIVERY; HOSPITAL ANXIETY; CESAREAN-SECTION	Many pregnant women experience fear, worry or anxiety relating to the upcoming childbirth. The aim of this cross-sectional study was to investigate possible subgroups in a sample of 206 pregnant women (mean age 29.4 years), reporting fear of birth in mid-pregnancy. Comparisons were made between nulliparous and parous women. In a series of cluster analyses, validated psychological instruments were…	Mid Sweden Univ, Dept Psychol, S-83145 Ostersund, Sweden	3
Rondung, E.; Ekdahl, J.; Sundin, O.	2019	Potential mechanisms in fear of birth: The role of pain catastrophizing and intolerance of uncertainty	Birth-Issues in Perinatal Care	English	Article	fear of birth; intolerance of uncertainty; pain catastrophizing	GENERALIZED ANXIETY DISORDER; CHILDBIRTH-RELATED FEAR; NULLIPAROUS WOMEN; PREGNANT-WOMEN; VALIDATION; QUESTIONNAIRE; PERSPECTIVES; PERSONALITY; PREVALENCE; PREDICTORS	BackgroundAlthough many pregnant women experience fear, worry, or anxiety relating to the upcoming birth, little is known regarding the psychological mechanisms contributing to these experiences. In this study, we wanted to take a first step in trying to identify mechanisms of potential interest. The objective of this cross-sectional study was thus to investigate pain catastrophizing, intolerance…	Mid Sweden Univ, Dept Psychol, Ostersund, Sweden	2
Rondung, E.; Ternstrom, E.; Hildingsson, I.; Haines, H. M.; Sundin, O.; Ekdahl, J.; Karlstrom, A.; Larsson, B.; Segeblad, B.; Baylis, R.; Rubertsson, C.	2018	Comparing internet-based cognitive behavioral therapy with standard care for women with fear of birth: Randomized controlled trial	Jmir Mental Health	English	Article	fear of birth; anxiety; pregnancy; cognitive behavioral therapy; internet-based	CHILDBIRTH-RELATED FEAR; NULLIPAROUS WOMEN; GROUP PSYCHOEDUCATION; PREGNANT-WOMEN; ANXIETY; EXPERIENCE; RISK; INTERVENTION; RELAXATION; DISORDERS	Background: Although many pregnant women report fear related to the approaching birth, no consensus exists on how fear of birth should be handled in clinical care. Objective: This randomized controlled trial aimed to compare the efficacy of a guided internet-based self-help program based on cognitive behavioral therapy (guided ICBT) with standard care on the levels of fear of birth in a sample of…	Mid Sweden Univ, Dept Psycholgy, Campus Ostersund, S-83125 Ostersund, Sweden	6
Roosevelt, L.; Low, L. K.	2016	Exploring fear of childbirth in the united states through a qualitative assessment of the wijma delivery expectancy questionnaire	Jognn-Journal of Obstetric Gynecologic and Neonatal Nursing	English	Article	content analysis; content validity; fear of childbirth; instrument readability; maternity care system	CESAREAN-SECTION; W-DEQ; PREGNANCY; ANXIETY; WOMEN; VALIDATION; VALIDITY; VERSION; HEALTH; LABOR	Objective: To explore women's experiences while completing the Wijma Delivery Expectancy Questionnaire (W-DEQ), an instrument used to measure fear of childbirth, and to analyze the readability and applicability of the instrument within a diverse population of women in the United States. Design: Qualitative descriptive study using focus groups with women who were pregnant or had given birth in the…	Univ Michigan, Sch Nursing, 400 North Ingalls Bldg, Ann Arbor, MI 48109 USA	24
Rosman, A. N.; Vlemmix, F.; Fleuren, M. A. H.; Rijnders, M. E.; Beuckens, A.; Opmeer, B. C.; Mol, B. W. J.; van Zwieten, M. C. B.; Kok, M.	2014	Patients' and professionals' barriers and facilitators to external cephalic version for breech presentation at term, a qualitative analysis in the netherlands	Midwifery	English	Article	Breech presentation; External cephalic version; Implementation; Facilitators and barriers	TRIAL; RECOMMENDATIONS; ORGANIZATIONS; GUIDELINE	Objective: external cephalic version (ECV) is a relatively simple and safe manoeuvre and a proven effective approach in the reduction of breech presentation at term. There is professional consensus that ECV should be offered to all women with a fetus in breech presentation, but only up to 70% of women eligible for ECV undergo an ECV attempt. The aim of the study was to identify barriers and facil…	TNO Dept Life Style, Leiden, Netherlands	39
Rott, P.; Siedentopf, F.; Schucking, B.; Kentenich, H.	2000	Cesarean section on request and vaginal childbirth: Psychological aspects	Gynakologe	German	Article	cesarean section on request; psychology of pregnancy; psychology of childbirth; psychological changes due to cesarean section on request; parent-child relationship		In the recent past, a tendency toward "cesarean section on request" can be observed in obstetrical practice. There are numerous reasons (some of an unconscious kind) why some studies in this field have been so well received. These are rooted in women's understandable fear of a painful birth and the resultant loss of control. On the other hand,they are also favored by the physician since the cesar…	Wenckebach Krankenhaus, Gemeinschaftspraxis FERA, D-12099 Berlin, Germany	1
Rouhe, H.; Salmela-Aro, K.; Gissler, M.; Halmesmaki, E.; Saisto, T.	2011	Mental health problems common in women with fear of childbirth	Bjog-an International Journal of Obstetrics and Gynaecology	English	Article	Fear of childbirth; psychiatric care; psychotropic medication	CESAREAN-SECTION; MATERNAL REQUEST; SEX-DIFFERENCES; PREGNANCY; DEPRESSION; ANXIETY; POPULATION; BIRTH; PRESCRIPTION; PREVALENCE	Objective To investigate whether women with fear of childbirth have more mental health problems than women of childbearing age in general. Design Register-based retrospective study. Setting The maternity clinic of Helsinki University Central Hospital. Population In all, 2405 women referred for consultation because of fear of childbirth during 1996-2002 and 4676 comparable control women. Methods D…	Univ Helsinki, Cent Hosp, Dept Obstet & Gynecol, FIN-00290 Helsinki, Finland	132
Rouhe, H.; Salmela-Aro, K.; Halmesmaki, E.; Saisto, T.	2009	Fear of childbirth according to parity, gestational age, and obstetric history	Bjog-an International Journal of Obstetrics and Gynaecology	English	Article	Caesarean section; fear of childbirth; VAS; W-DEQ	EMERGENCY CESAREAN-SECTION; POSTTRAUMATIC-STRESS; MATERNAL REQUEST; ANTENATAL FEAR; PREGNANT-WOMEN; DELIVERY; ANXIETY; MODE; EXPERIENCES; REASONS	To examine fear of childbirth according to parity, gestational age, and obstetric history. A questionnaire study. 1400 unselected pregnant women in outpatient maternity clinics of a university central hospital. Visual analogue scale (VAS) and Wijma Delivery Expectancy/Experience Questionnaire (W-DEQ) and preferred mode of delivery. W-DEQ and VAS scores according to parity, gestational age, obstet…	Univ Helsinki, Cent Hosp, Dept Obstet & Gynaecol, Jorvi Hosp, FIN-00029 Helsinki, Finland	323
Rouhe, H.; Salmela-Aro, K.; Toivanen, R.; Tokola, M.; Halmesmaki, E.; Ryding, E. L.; Saisto, T.	2015	Group psychoeducation with relaxation for severe fear of childbirth improves maternal adjustment and childbirth experience - a randomised controlled trial	Journal of Psychosomatic Obstetrics and Gynecology	English	Article	Childbirth experience; fear of childbirth; maternal adjustment; postnatal depression; post traumatic stress syndrome	POSTTRAUMATIC-STRESS-DISORDER; EMERGENCY CESAREAN-SECTION; POSTNATAL DEPRESSION SCALE; NEGATIVE BIRTH EXPERIENCE; NULLIPAROUS WOMEN; 1ST-TIME MOTHERS; PREGNANT-WOMEN; SOCIAL SUPPORT; MENTAL-HEALTH; RISK-FACTORS	Background: Previous studies on the treatment of women with fear of childbirth have focused on the delivery mode. Women with fear of childbirth often suffer from anxiety and/or depression, and treatment therefore also needs to target postnatal psychological well-being and the early mother-infant relationship. Methods: Three hundred and seventy-one nulliparous women out of 4575 scored >= 100 in pr…	Univ Helsinki, Cent Hosp, Dept Obstet & Gynaecol, Helsinki, Finland	83
Rouhe, H.; Salmela-Aro, K.; Toivanen, R.; Tokola, M.; Halmesmaki, E.; Saisto, T.	2013	Obstetric outcome after intervention for severe fear of childbirth in nulliparous women - randomised trial	Bjog-an International Journal of Obstetrics and Gynaecology	English	Article	Delivery mode; delivery satisfaction; fear of childbirth	POSTTRAUMATIC STRESS REACTIONS; CESAREAN-SECTION; MATERNAL REQUEST; ANTENATAL FEAR; PREGNANCY; DEPRESSION; DELIVERY; MODE; ANXIETY; HEALTH	Objective To compare the numbers of vaginal deliveries and delivery satisfaction among women with fear of childbirth randomised to either psychoeducation or conventional surveillance during pregnancy. Design Randomised controlled trial. Setting Maternity unit of Helsinki University Central Hospital. Population Fear of childbirth was screened during early pregnancy by the Wijma Delivery Expectancy…	Univ Helsinki, Cent Hosp, Dept Obstet & Gynaecol, Helsinki, Finland	161
Rouhe, H.; Salmela-Aro, K.; Toivanen, R.; Tokola, M.; Halmesmaki, E.; Saisto, T.	2015	Life satisfaction, general well-being and costs of treatment for severe fear of childbirth in nulliparous women by psychoeducative group or conventional care attendance	Acta Obstetricia Et Gynecologica Scandinavica	English	Article	Fear of childbirth; cesarean section; cost-effectiveness; group psychoeducation; life satisfaction	DIAGNOSIS RELATED GROUPS; CESAREAN-SECTION; MODE; POSTPARTUM; PREGNANCY; DELIVERY; BIRTH; INTERVENTION; EXPERIENCE	ObjectiveFear of childbirth is a common reason for seeking cesarean section. It is important to consider outcomes and costs associated with alternative treatment and delivery mode. We compared well-being and costs of group psychoeducation and conventional care for fear of childbirth. DesignRandomized controlled trial. PopulationA total of 371 nulliparous women scoring over the 95th centile in the…	Univ Helsinki, Helsinki Univ Cent Hosp, Dept Obstet & Gynecol, Helsinki, Finland	22
Rubertsson, C.; Hellstrom, J.; Cross, M.; Sydsjo, G.	2014	Anxiety in early pregnancy: Prevalence and contributing factors	Archives of Womens Mental Health	English	Article	Pregnancy; Anxiety; Anxiety disorder; Hospital anxiety and depression scale	DEPRESSIVE SYMPTOMS; HOSPITAL ANXIETY; PSYCHIATRIC-DISORDERS; RISK-FACTORS; POSTPARTUM; WOMEN; SCALE; MOTHERS; WISH	Antenatal anxiety symptoms are not only a health problem for the expectant mother. Research has found that maternal anxiety may also have an impact on the developing baby. Therefore, it is important to estimate the prevalence of maternal anxiety and associated factors. The current study aims to estimate the prevalence of anxiety symptoms during the first trimester of pregnancy and to identify ass…	Uppsala Univ, Dept Womens & Childrens Hlth Obstet & Gynecol, S-75185 Uppsala, Sweden	211
Rus Prelog, P.; Rus Makovec, M.; Vidmar Simic, M.; Premru Srsen, T.; Perat, M.	2019	Individual and contextual factors of nulliparas' levels of depression, anxiety and fear of childbirth in the last trimester of pregnancy: Intimate partner attachment a key factor?	Zdravstveno Varstvo	English	Article	partner attachment; depression; anxiety; fear of childbirth; nulliparas	RISK-FACTORS; PERINATAL DEPRESSION; ANTENATAL ANXIETY; ADULT ATTACHMENT; POSTPARTUM; STRESS; PREVALENCE; SYMPTOMS; MOTHERS; ASSOCIATION	Background: Depression, anxiety and fear of childbirth have numerous consequences for women and their developing offspring. Insecure attachment in close adult relationships is considered to be a risk factor for depressive symptoms. This study aims to gain further insight into the risk factors for depressive and anxiety symptoms in nulliparous women during the third trimester of pregnancy regardin…	Univ Psychiat Clin Ljubljana, Studenec 48, Ljubljana 1000, Slovenia	0
Ryding, E. L.	1991	Psychosocial indications for cesarean section a retrospective study of 43 cases	Acta Obstetricia Et Gynecologica Scandinavica	English	Article	cesarean section indications; psychology		AI Helsingborg Maternity Clinic the rate of elective cesarean section on psychosocial indications has increased. The purpose of this study was to identify and characterize those women requiring cesarean section despite the absence of obstetrical complications of pregnancy and childbirth and their reasons for doing so. Hospital case records from 1983 to 1987 were examined retrospectively. Nine wom…	Helsingborg Hosp, Dept Obstet & Gynecol, S-25187 Helsingborg, Sweden	89
Ryding, E. L.	1993	Investigation of 33 women who demanded a cesarean-section for personal reasons	Acta Obstetricia Et Gynecologica Scandinavica	English	Article	CESAREAN SECTION INDICATIONS; FEAR OF CHILDBIRTH; PSYCHOLOGY		The purpose of this study was to obtain a better understanding of women who demand a cesarean section when obstetricians do not think it is necessary. Thirty-three pregnant women were interviewed about their reasons for the demand. The 28 parous women referred to previous childbirth experiences and feared mainly for intractable labor pain and for the life and health of the child. The most prevale…	Central Hosp,Dept Obstet & Gynecol,Helsingborg,Sweden	308
Ryding, E. L.; Lukasse, M.; Kristjansdottir, H.; Steingrimsdottir, T.; Schei, B.	2016	Pregnant women's preference for cesarean section and subsequent mode of birth - a six-country cohort study	Journal of Psychosomatic Obstetrics & Gynecology	English	Article	Bidens; Cesarean section; maternal request; multi-country; preference	SEXUAL-ABUSE; MATERNITY CARE; SEVERE FEAR; CHILDBIRTH; PREVALENCE; EXPERIENCE; LABOR; QUESTIONNAIRE; PREDICTORS; ATTITUDES	Introduction: The rate of cesarean section (CS) for non-medical reasons has risen and it is a concern for health care. Women's preferences may vary across countries for psychosocial or obstetric reasons.Methods: A prospective cohort study of 6549 women in routine antenatal care giving birth in Belgium, Iceland, Denmark, Estonia, Norway or Sweden. Preference for mode of birth was self-reported in …	Karolinska Inst, Div Obstet & Gynecol, Dept Womens & Childrens Hlth, S-17176 Stockholm, Sweden	29
Ryding, E. L.; Lukasse, M.; Van Parys, A. S.; Wangel, A. M.; Karro, H.; Kristjansdottir, H.; Schroll, A. M.; Schei, B.	2015	Fear of childbirth and risk of cesarean delivery: A cohort study in six european countries	Birth-Issues in Perinatal Care	English	Article	Bidens; cesarean delivery; fear of childbirth; multicountry	POSTNATAL DEPRESSION SCALE; NULLIPAROUS WOMEN; SECTION; PREGNANCY; BIRTH; EXPERIENCE; QUESTIONNAIRE; ATTITUDES; MOTHERS; HEALTH	BackgroundFew studies have examined the mode of birth among women with fear of childbirth, and the results are conflicting. The objective of this study was to assess the association between fear of childbirth and cesarean delivery in North European women. MethodsA longitudinal cohort study was conducted among 6,422 pregnant women from Belgium, Iceland, Denmark, Estonia, Norway, and Sweden. Fear o…	Karolinska Inst, Div Obstet & Gynecol, Dept Womens & Childrens Hlth, SE-17176 Stockholm, Sweden	103
Ryding, E. L.; Persson, A.; Onell, C.; Kvist, L.	2003	An evaluation of midwives' counseling of pregnant women in fear of childbirth	Acta Obstetricia Et Gynecologica Scandinavica	English	Article	pregnancy; fear of childbirth; post-traumatic stress; counseling; cesarean section	EMERGENCY CESAREAN-SECTION; REASONS; ANXIETY	Background. The aim of this clinical evaluation was to study birth experience, post-traumatic stress symptoms, and satisfaction with care in new mothers who had consulted specially trained midwives because of a fear of childbirth during pregnancy. Methods. Sixty-two women were eligible for the study, of whom 53 (85%) participated at 1-14 months postpartum. For comparison, a group of 53 women were…	Helsingborg Hosp, Dept Obstet & Gynecol, SE-25187 Helsingborg, Sweden	185
Ryding, E. L.; Read, S.; Rouhe, H.; Halmesmaki, E.; Salmela-Aro, K.; Toivanen, R.; Tokola, M.; Saisto, T.	2018	Partners of nulliparous women with severe fear of childbirth: A longitudinal study of psychological well-being	Birth-Issues in Perinatal Care	English	Article	fear of childbirth; group psychoeducation; partners; posttraumatic stress disorder	POSTNATAL DEPRESSION SCALE; RANDOMIZED CONTROLLED-TRIAL; EXPECTANT FATHERS; PARENTAL STRESS; VALIDATION; EXPERIENCE; PREGNANCY; COHORT; BIRTH; INTERVENTION	BackgroundLittle is known about the psychological status of partners of women with severe fear of childbirth (FOC). In this longitudinal study from Helsinki University Central Hospital, we investigated FOC, depression, and posttraumatic stress in the partners of women with severe FOC, and possible effects of group psychoeducation and mode of birth.Methods: During pregnancy, 250 partners of nullip…	Karolinska Inst, Dept Womens & Childrens Hlth, Div Obstet & Gynecol, Stockholm, Sweden	1
Ryding, E. L.; Wijma, B.; Wijma, K.; Rydhstrom, H.	1998	Fear of childbirth during pregnancy may increase the risk of emergency cesarean section	Acta Obstetricia Et Gynecologica Scandinavica	English	Article	anxiety; emergency cesarean section; fear of childbirth; pregnancy; stress coping	OBSTETRIC COMPLICATIONS; MATERNAL ANXIETY; STRESS; LABOR; WOMEN; DEPRESSION; OUTCOMES; PROGRESS	Background. The purpose of our study was to elucidate the association between fear of childbirth, general anxiety, and stress coping during the third trimester of pregnancy, and a subsequent delivery by emergency cesarean section. Methods. In a case-control study, 1,981 Swedish-speaking women completed three self-assessment questionnaires at 32 weeks' gestation. Ninety-seven of these women were d…	Cent Hosp, Dept Obstet & Gynecol, S-25187 Helsingborg, Sweden	165
Ryding, E. L.; Wijma, K.; Wijma, B.	1998	Experiences of emergency cesarean section: A phenomenological study of 53 women	Birth-Issues in Perinatal Care	English	Article		CHILDBIRTH; MOTHERS	Background: Childbirth by emergency cesarean section can be a traumatic experience, but since the result is often a healthy mother and baby, its seriousness is open to doubt. Method: Fifty-three women were interviewed approximately two days after emergency cesarean section to ascertain whether or not the trauma met the stressor criterion of posttraumatic stress disorder: A time-spatial model from…	Department of Obstetrics and Gyencology,Klaas Wijma,Sweden	178
Ryding, E. L.; Wiren, E.; Johansson, G.; Ceder, B.; Dahlstrom, A. M.	2004	Group counseling for mothers after emergency cesarean section: A randomized controlled trial of intervention	Birth-Issues in Perinatal Care	English	Article		POSTTRAUMATIC-STRESS-DISORDER; POSTNATAL-DEPRESSION-SCALE; PSYCHOLOGICAL IMPACT; EVENT SCALE; CHILDBIRTH; POSTPARTUM; EXPERIENCES; DELIVERY; WOMEN; FEAR	Background: An emergency cesarean section is often a traumatic experience for women, and can be associated with postnatal depression and posttraumatic stress. Various types of interventions have been tested to prevent such consequences. The purpose of this study was to test a model of group counseling for mothers after emergency cesarean section, and to examine its possible effects. Method: After…	Karolinska Hosp,Dept Obstet & Gynecol,Elsa Lena Ryding,Sweden	66
Ryding, E. L.; Wirfelt, E.; Wangborg, I. B.; Sjogren, B.; Edman, G.	2007	Personality and fear of childbirth	Acta Obstetricia Et Gynecologica Scandinavica	English	Article	fear of childbirth; personality; delivery experience; anxiety; pain; pregnancy	CESAREAN-SECTION; LATE PREGNANCY; DELIVERY; WOMEN; EXPERIENCE; TRAITS; STRESS; RISK	Background. Socioeconomic factors and previous experiences of delivery are known to influence pregnant women's fear of childbirth. The aim of this study was to investigate the associations between stable personality traits, fear of childbirth during late pregnancy, and experience of the delivery. Methods. Self-report questionnaires were completed twice, during gestation week 34-37, and at 1-week …	Karolinska Univ Hosp, Dept Obstet & Gynaecol, Karolinska Inst, SE-17176 Stockholm, Sweden	53
Sahin, S.; Guler, D. S.; Ozdemir, K.; Unsal, A.	2019	Assessment of level of knowledge on childbirth and fear of childbirth among pregnant women	Medical Journal of Bakirkoy	Turkish	Article	Pregnant women; level of knowledge on childbirth; the WIJMA delivery expectancy/experience questionnaire	SELF-EFFICACY; NULLIPAROUS WOMEN; CESAREAN-SECTION; W-DEQ; ANXIETY; EDUCATION; QUESTIONNAIRE; VERSION; STRESS	Objective: To determine level of knowledge on childbirth among pregnant women and assess the relationship between knowledge on childbirth and fear of childbirth. Methods: This is a cross-sectional study conducted on pregnant women who applied to Sakarya Training and Research Hospital from 15 December 2015 to 15 April 2016. Out of all pregnant women presented to the pregnancy follow-up polyclinic …	Ankara Yildirim Beyazit Univ, Saglik Bilimleri Fak, Hemsirelik Bolumu, Ankara, Turkey	0
Sahlin, M.; Carlander-Klint, A. K.; Hildingsson, I.; Wiklund, I.	2013	First-time mothers' wish for a planned caesarean section: Deeply rooted emotions	Midwifery	English	Article	Caesarean section; Own request; Mode of delivery	MATERNAL REQUEST; DELIVERY; EXPERIENCES; CHILDBIRTH; SWEDEN; BIRTH; WOMEN	Background: international estimates suggest that caesarean section on maternal request range from 4% to 18% of all caesarean section. An increasing number of surveys have investigated women's reasons for a caesarean section in the absence of a medical indication but few studies have solely studied first-time mothers motivation for this request. Objective: to describe the underlying reasons for th…	Karolinska Inst, Danderyd Hosp, Div Obstet & Gynaecol, Dept Clin Sci, Stockholm, Sweden	12
Saisto, T.; Kaaja, R.; Helske, S.; Ylikorkala, O.; Halmesmaki, E.	2004	Norepinephrine, adrenocorticotropin, cortisol and beta-endorphin in women suffering from fear of labor: Responses to the cold pressor test during and after pregnancy	Acta Obstetricia Et Gynecologica Scandinavica	English	Article	pain; labor; stress hormones; fear; cold pressor test	PROOPIOMELANOCORTIN-DERIVED PEPTIDES; CORTICOTROPIN-RELEASING HORMONE; PITUITARY-ADRENAL AXIS; CESAREAN-SECTION; ANXIETY SENSITIVITY; PAIN; CHILDBIRTH; DELIVERY; CONTROVERSY; SECRETION	Background. Women suffering from fear of labor have reduced pain tolerance during a cold pressor test (CPT) during and after pregnancy. Methods. We compared levels of norepinephrine, adrenocorticotropin (ACTH), cortisol and beta-endorphin before and during the CPT up to 60 min in 20 normotensive women with and 20 without fear of labor at 37.4 +/- 0.2 (mean +/- SE) gestational weeks and at 41.9 +/…	Univ Helsinki, Cent Hosp, Dept Obstet & Gynecol, FIN-00290 Helsinki, Finland	41
Saisto, T.; Kaaja, R.; Ylikorkala, O.; Halmesmki, E.	2001	Reduced pain tolerance during and after pregnancy in women suffering from fear of labor	Pain	English	Article	labor; delivery; fear; cold pressor test	SENSITIVITY; THRESHOLD; ANXIETY; CHILDBIRTH; EXPERIENCE; ENDORPHIN; MODEL	Pain tolerance in women suffering and not suffering from fear of labor during and after pregnancy were compared. Twenty women with labor fear and 20 control women were subjected to a cold presser test (CPT) on average 1 month before delivery and 9 months later. Half the volunteers were nulliparous and half parous. Pain endurance time (PET) and intensity of pain (Visual Analogue Scale, VAS) during…	Univ Helsinki, Cent Hosp, Dept Obstet & Gynecol, FIN-00029 HUS, Finland	124
Saisto, T.; Salmela-Aro, K.; Nurmi, J. E.; Halmesmaki, E.	2001	Psychosocial characteristics of women and their partners fearing vaginal childbirth	British Journal of Obstetrics and Gynaecology	English	Article		LOW-BIRTH-WEIGHT; PRENATAL ANXIETY; CESAREAN-SECTION; 5-FACTOR MODEL; PREGNANCY; PERSONALITY; STRESS; ASSOCIATION; DELIVERY; SUPPORT	Objectives To examine the personal characteristics and socio-economic background of women and their partners fearing vaginal childbirth. Design Questionnaire survey by the 30th week of pregnancy. Setting Sixteen outpatient maternity centres in the capital area of Finland. Participants Two hundred and seventy-eight women and their partners. Main outcome measures Personality traits, socio-economic …	helsinki Univ,Dept Obstet & Gynecol,Erja HalmesmaÈkia,Finland	287
Saisto, T.; Salmela-Aro, K.; Nurmi, J. E.; Halmesmaki, E.	2001	Psychosocial predictors of disappointment with delivery and puerperal depression - a longitudinal study	Acta Obstetricia Et Gynecologica Scandinavica	English	Article	fear of childbirth; marital satisfaction; personality; pregnancy-related anxiety; puerperal depression; satisfaction to delivery	EMERGENCY CESAREAN-SECTION; CHILDBIRTH; ANXIETY; PREGNANCY; SUPPORT; WOMEN; FEAR; MOTHERS; LABOR; TRIAL	Background. To examine the extent to which personality characteristics, depression, fear and anxiety about pregnancy and delivery, and socio-economic background, predict disappointment with delivery and the risk of puerperal depression. Methods. Two hundred and eleven women filled in questionnaires measuring personality traits, socio-economic Factors, and marital satisfaction once before and once…	Univ Helsinki, Cent Hosp, Dept Obstet & Gynecol, FIN-00290 Helsinki, Finland	187
Saisto, T.; Salmela-Aro, K.; Nurmi, J. E.; Kononen, T.; Halmesmaki, E.	2001	A randomized controlled trial of intervention in fear of childbirth	Obstetrics and Gynecology	English	Article	natural hormones; natural hormone; replacement therapy; women's beliefs; menopause; human; bio-identical hormones	CESAREAN-SECTION; WOMENS HEALTH; BIRTH-WEIGHT; PREGNANCY; ANXIETY; DELIVERY; STRESS; RISK; DEPRESSION; MODE	Objective: To compare intensive and conventional. therapy for severe fear of childbirth. Methods: In Finland, 176 women who had fear of childbirth were randomly assigned at the 26th gestational week to have either intensive therapy (mean 3.8 +/-1.0 sessions with obstetrician and one with midwife) or conventional therapy (mean 2.0 +/-0.6 sessions), with follow-up 3 months postpartum. Pregnancy-rel…	helsinki Univ,Dept Obstet & Gynecol,Terhi Saisto,Finland	290
Saisto, T.; Toivanen, R.; Salmela-Aro, K.; Halmesmaki, E.	2006	Therapeutic group psychoeducation and relaxation in treating fear of childbirth	Acta Obstetricia Et Gynecologica Scandinavica	English	Article	fear of childbirth cesarean section group relaxation; psychoeducation	CESAREAN-SECTION; GROUP INTERVENTION; PREGNANCY; ANXIETY; WOMEN; MOTHERHOOD; PRINCIPLES; SYMPTOMS; HYPNOSIS; STRESS	Background. The increase in the numbers of women fearing childbirth and requesting cesarean sections call for new forms of antenatal treatment. Methods. Finnish nulliparous women experiencing severe fear of childbirth (experimental group, n = 102) attended 5 group sessions with a psychologist, once together with a midwife, during the third trimester. One session was held 3 months after the delive…	Univ Helsinki, Cent Hosp, Dept Obstet & Gynecol, Jorvi Hosp, FIN-02740 Espoo, Finland	162
Saisto, T.; Ylikorkala, O.; Halmesmaki, E.	1999	Factors associated with fear of delivery in second pregnancies	Obstetrics and Gynecology	English	Article	Delivery Fear	CESAREAN-SECTION; OBSTETRIC CARE; LABOR PAIN; CHILDBIRTH; WOMEN; EXPECTATIONS; EXPERIENCES; MOTHERS; REASONS; ANXIETY	Objective: To identify factors associated with fear of childbirth during and after first labor. Methods: We analyzed first deliveries of 100 primiparas who reported severe fear of vaginal childbirth during their second pregnancies and 200 age- and parity-matched controls who reported no later fear of delivery. The main outcome measures were previous miscarriages, participation in birth-education …	helsinki Univ,Dept Obstet & Gynecol,Terhi Saisto,Finland	204
Salacz, P.; Csukly, G.; Haller, J.; Valent, S.	2012	Association between subjective feelings of distress, plasma cortisol, anxiety, and depression in pregnant women	European Journal of Obstetrics & Gynecology and Reproductive Biology	English	Article	Pregnancy; Anxiety; Depression; Cortisol; Perceived stress	ANTENATAL DEPRESSION; MATERNAL ANXIETY; POSTNATAL DEPRESSION; PRENATAL CORTISOL; MAJOR DEPRESSION; RISK-FACTORS; STRESS; FETAL; BIRTH; POLYMORPHISMS	Objective: Psychosocial stressors are consistently associated with antenatal anxiety and depression, while the impact of cortisol has proved inconsistent. Most studies have focused either on psychological or physiological stress indices. We investigated both subjective and endocrinologic indices of distress in the same subjects. Study design: We performed a cross-sectional study in late pregnancy…	Semmelweis Univ, Dept Psychiat & Psychotherapy, H-1083 Budapest, Hungary	51
Salevaara, M.; Punamaki, R. L.; Poikkeus, P.; Flykt, M.; Tulppala, M.; Tiitinen, A.	2016	Fear and experience of childbirth among women who conceived with donated oocytes: A prospective cohort study	Acta Obstetricia Et Gynecologica Scandinavica	English	Article	Infertility; oocyte donation; experience of childbirth; fear of childbirth; pregnancy-related anxiety	IN-VITRO FERTILIZATION; RISK-FACTORS; ASSISTED REPRODUCTION; BIRTH EXPERIENCE; CESAREAN-SECTION; PREGNANCY; ANXIETY; CONCEPTION; DELIVERY; EXPECTATIONS	Introduction. The aim of this study was to compare the level of fear of childbirth, pregnancy-related anxiety and experience of childbirth in women who conceived with donated oocytes (OD), with that in women with in vitro fertilization/intra-cytoplasmic sperm injection (IVF/ICSI) and spontaneous conception (SC). Material and methods. This is a prospective cohort study. We compared women who recei…	Vaestoliitto Fertil Clin, Helsinki, Finland	3
Salmela-Aro, K.	2012	Transition to parenthood and positive parenting: Longitudinal and intervention approaches	European Journal of Developmental Psychology	English	Article	Transition to parenthood; Life-span model of motivation; Positive parenting; Intervention; Personal goals	DEPRESSIVE SYMPTOMS; PERSONAL GOALS; FEAR; SATISFACTION; ADJUSTMENT; WOMEN	A successful transition to parenthood is a building block for early positive parenting. In this paper the transition to parenthood is approached in the context of the life-span model of motivation (Salmela-Aro, 2009) illustrated by longitudinal findings. Second, in line with the model, intervention is presented as a way of promoting a successful transition to parenthood and related positive paren…	Univ Helsinki, Helsinki Univ Coll Adv Studies, Helsinki 10014, Finland	30
Salmela-Aro, K.; Nurmi, J. E.; Saisto, T.; Halmesmaki, E.	2001	Goal reconstruction and depressive symptoms during the transition to motherhood: Evidence from two cross-lagged longitudinal studies	Journal of Personality and Social Psychology	English	Article		SELF-FOCUSED ATTENTION; PERSONAL STRIVINGS; POSSIBLE SELVES; LIFE EVENTS; FUTURE; BELIEFS; ORIENTATION; STRATEGIES; PARENTHOOD; MOTIVATION	Two cross-lagged longitudinal studies were carried out to investigate the extent to which the adjustment of personal goals to match the particular stage-specific demands of the transition to motherhood has consequences for women's depressive symptoms. In Study 1, 348 women filled out a revised version of Little's (1983) Personal Project Analysis and a revised version of Beck's Depression Inventor…	Univ Jyvaskyla, Jyvaskyla, Finland	134
Salmela-Aro, K.; Read, S.; Rouhe, H.; Halmesmaki, E.; Toivanen, R. M.; Tokola, M. I.; Saisto, T.	2012	Promoting positive motherhood among nulliparous pregnant women with an intense fear of childbirth: Rct intervention	Journal of Health Psychology	English	Article	RCT; fear of childbirth; preparedness; nulliparous pregnant women; positive parenting	MENTAL-HEALTH; TRANSITION; PREPAREDNESS; ADJUSTMENT; DEPRESSION; DELIVERY; SEEKING	This RCT intervention among nulliparous pregnant women with an intense fear of childbirth sought to promote preparedness for childbirth and to enhance positive parenting. Pregnant women (n = 8,611) filled in a 'fear of childbirth' questionnaire. Nulliparous women with severe fear of childbirth (n = 355) were randomized into intervention (n = 131; 41 refused) and control (n = 224) groups. They rat…	Univ Helsinki, Cent Hosp, FIN-00014 Helsinki, Finland	88
Salomonsson, B.; Alehagen, S.; Wijma, K.	2011	Swedish midwives' views on severe fear of childbirth	Sexual & Reproductive Healthcare	English	Article	Anxiety; Fear of childbirth; Midwives; Sweden; Views	CESAREAN-SECTION; NULLIPAROUS WOMEN; PREGNANCY; BIRTH; EXPERIENCES; ANXIETY; STRESS; HEALTH; RISK	Objective: To describe the views of Swedish midwives on severe fear of childbirth (SFOC). Study design: In this cross sectional study, a random sample of 1000 midwives, selected from the database of the Swedish Association of Midwives, received a questionnaire. The response rate was 84% (n = 834), with 726 questionnaires included in the final analysis. Main outcome measures: The views of midwives…	Linkoping Univ, Fac Hlth Sci, Dept Clin & Expt Med, Unit Med Psychol, S-58183 Linkoping, Sweden	14
Salomonsson, B.; Bertero, C.; Alehagen, S.	2013	Self-efficacy in pregnant women with severe fear of childbirth	Jognn-Journal of Obstetric Gynecologic and Neonatal Nursing	English	Article	CBSEI; content analysis; fear of childbirth; qualitative study; self-efficacy	QUALITATIVE CONTENT-ANALYSIS; CESAREAN-SECTION; POSTTRAUMATIC-STRESS; NULLIPAROUS WOMEN; BIRTH EXPERIENCE; RISK-FACTORS; LABOR; INVENTORY; ANXIETY; DELIVERY	Objective To apply and test the concept of childbirth self-efficacy to expectations of the upcoming birth in the context of severe fear of childbirth (SFOC). Design Qualitative study using semistructured interviews. Setting A region in the southeast of Sweden. Participants Nulliparous pregnant women (N=17) with SFOC. Method The interviews were analyzed according to content analysis using deductiv…	Linkoping Univ, Fac Hlth Sci, SE-58183 Linkoping, Sweden	64
Salomonsson, B.; Gullberg, M. T.; Alehagen, S.; Wijma, K.	2013	Self-efficacy beliefs and fear of childbirth in nulliparous women	Journal of Psychosomatic Obstetrics & Gynecology	English	Article	Caesarean section; CBSEI; fear of childbirth; pregnancy; self-Efficacy; W-DEQ	BIRTH EXPERIENCE; CESAREAN-SECTION; RISK-FACTORS; ANXIETY; PREGNANCY; INVENTORY; PREDICTORS; LABOR; CONFIDENCE; PREVALENCE	Objective: To explore how childbirth self-efficacy, i.e. outcome expectancy and efficacy expectancy, was associated with fear of childbirth (FOC) and how efficacy expectancy and FOC, respectively were related to socio-demographic characteristics, mental problems and preference for a caesarean section. Methods: In this cross-sectional study, a consecutive sample of 1000 pregnant nulliparous women …	Linkoping Univ, Unit Med Psychol, Div Clin Sci, Dept Clin & Expt Med,Fac Hlth Sci, SE-58183 Linkoping, Sweden	81
Salomonsson, B.; Wijma, K.; Alehagen, S.	2010	Swedish midwives' perceptions of fear of childbirth	Midwifery	English	Article	Fear of childbirth; Midwives; Focus group interview; Care	RANDOMIZED CONTROLLED TRIAL; CESAREAN-SECTION; MATERNAL STRESS; PREGNANCY; BIRTH; EXPERIENCE; ANXIETY; WOMEN; PAIN; OUTCOMES	Objectives: to describe midwives' experiences with, and perceptions of, women with fear of childbirth. Design: a qualitative study with a phenomenographic approach. Data were collected by means of interviews in focus groups. Setting: four focus groups at four types of hospital in Southern Sweden over a period of 18 months, 2004-2006. Participants: 21 experienced midwives. Findings: four descripti…	Linkoping Univ, Fac Hlth Sci, Unit Hlth Psychol, Dept Expt & Clin Med, Linkoping, Sweden	65
Sarker, B. K.; Rahman, M.; Rahman, T.; Hossain, J.; Reichenbach, L.; Mitra, D. K.	2016	Reasons for preference of home delivery with traditional birth attendants (tbas) in rural bangladesh: A qualitative exploration	Plos One	English	Article	Research Report Qualitative Research Data Collection Rural Areas Pregnant Women Traditional Birth Attendants Home Care Delivery of Health Care Neonatal Mortality Maternal Mortality		Background and Objectives Although Bangladesh has made significant progress in reducing maternal and child mortality in the last decade, childbirth assisted by skilled attendants has not increased as much as expected. An objective of the Bangladesh National Strategy for Maternal Health 2014-2024 is to reduce maternal mortality to 50/100,000 live births. It also aims to increase deliveries with sk…	Centre for Reproductive Health, International Centre for Diarrhoeal Disease Research,Bidhan Krishna Sarker,Musfikur Rahman, Tawhidur Rahman,Bangladesh	96
Sat, S. O.; Sozbir, S. Y.	2018	Use of mobile applications and blogs by pregnant women in turkey and the impact on adaptation to pregnancy	Midwifery	English	Article	Mobile applications; Blog; Adaptation to pregnancy; Nursing	DECISION-MAKING; INTERNET USE; MOTHERS; INFORMATION; BIRTH; MEDIA; CARE	Objectives: This study aimed to demonstrate how the use of mobile applications and blogs impacts on a woman's pregnancy. Design: This was a descriptive study. A questionnaire and the Prenatal Self Evaluation Questionnaire (PSEQ) were administered to collect the data. The PSEQ was developed to evaluate a woman's adaptation to pregnancy before labour and contained seven subscales: acceptance of pre…	Gazi Univ, Fac Hlth Sci, Nursing Dept, Ankara, Turkey	5
Saxbe, D.; Horton, K. T.; Tsai, A. B.	2018	The birth experiences questionnaire: A brief measure assessing psychosocial dimensions of childbirth	Journal of Family Psychology	English	Article	childbirth; perinatal; stress; social support; couples	WOMENS EXPERIENCE; PREGNANT-WOMEN; SOCIAL SUPPORT; STRESS; DEPRESSION; PREVALENCE; OUTCOMES; ANXIETY; FATHERS; TRAUMA	Childbirth is an important life event that has been understudied by psychologists. Parents may find birth to be stressful, painful, and frightening, or feel supported and calm. Birth experiences can be shaped both by preexisting psychological vulnerabilities and by medical events that occur during childbirth. The birth experience may influence both parent and child well-being, helping to shape th…	Univ Southern Calif, Dept Psychol, Los Angeles, CA 90089 USA	4
Schantz, C.; Sim, K. L.; Petit, V.; Rany, H.; Goyet, S.	2016	Factors associated with caesarean sections in phnom penh, cambodia	Reproductive Health Matters	English	Article	caesarean section; Cambodia; gender; social control; overbiomedicalization; mixed method	DELIVERY; RISK; METAANALYSIS; POPULATION; IMPACT; ASIA	C-sections are an increasingly performed medical practice which can save lives but may also lead to major complications. Through a mixed methods study conducted in 2015 in Cambodia, we aimed to analyze the reasons for requesting a c-section and to explore factors that are associated with c-sections. 60% of the women in the cohort who gave birth by c-section reported having requested it. Through 3…	Ctr Populat & Dev Ceped, UMR 196, IRD, Paris, France	14
Schroll, A. M.; Tabor, A.; Kjaergaard, H.	2011	Physical and sexual lifetime violence: Prevalence and influence on fear of childbirth before, during and after delivery	Journal of Psychosomatic Obstetrics & Gynecology	English	Article	Physical violence; fear of childbirth; postpartum; pregnancy; sexual violence; delivery	NATIONAL BIRTH COHORT; CESAREAN-SECTION; NULLIPAROUS WOMEN; ABUSE; PREGNANCY; IMPACT; RISK; DEPRESSION; EXPERIENCE; LABOR	Objectives. To estimate the prevalence of self-reported lifetime violence and to assess whether women exposed to any physical violence or sexual violence (SEV) had a higher risk of having fear of childbirth (FOC) before, during or after delivery compared with women without such history. Methods. FOC was measured at three time points in this Danish multicentre cohort study. Data were based on two …	Copenhagen Univ Hosp, Rigshosp, Sect 3341, Juliane Marie Ctr Women Children & Reprod, Copenhagen O, Denmark	37
Schwartz, L.; Toohill, J.; Creedy, D. K.; Baird, K.; Gamble, J.; Fenwick, J.	2015	Factors associated with childbirth self-efficacy in australian childbearing women	Bmc Pregnancy and Childbirth	English	Article	Pregnancy; Childbirth self-efficacy; Parity; Caesarean section; Fear; Depression	RANDOMIZED CONTROLLED-TRIAL; PREGNANT-WOMEN; LABOR; FEAR; PAIN; PREDICTORS; INVENTORY; INTERVENTION; EXPECTANCIES; MEDICATION	Background: Childbirth confidence is an important marker of women's coping abilities during labour and birth. This study investigated socio-demographic, obstetric and psychological factors affecting self-efficacy in childbearing women. Method: This paper presents a secondary analysis of data collected as part of the BELIEF study (Birth Emotions - Looking to Improve Expectant Fear). Women (n = 141…	Griffith Univ, Sch Nursing & Midwifery, Meadowbrook, Qld 4131, Australia	61
Schytt, E.; Hildingsson, I.	2011	Physical and emotional self-rated health among swedish women and men during pregnancy and the first year of parenthood	Sexual & Reproductive Healthcare	English	Article	Self-rated health; Pregnancy; Postpartum; Mothers; Fathers	RISK-FACTORS; LIFE-STYLE; CESAREAN-SECTION; ANTENATAL CARE; CHILDBIRTH; POPULATION; BIRTH; AGE; MORTALITY; SWEDEN	Background: Self-rated health (SRH) is a valid measure that predicts mortality, morbidity, and the use of health services. We wanted to explore SRH over the time period of pregnancy and the first year of parenthood, dividing the measurement into physical and emotional SRH and also to include the fathers. Aim: To investigate the prevalence of poor physical and emotional self-rated health in women …	Karolinska Inst, Dept Womens & Childrens Hlth, Div Reprod & Perinatal Care, S-10401 Stockholm, Sweden	68
Searle, J.	1996	Fearing the worst - why do pregnant women feel 'at risk'?	Australian & New Zealand Journal of Obstetrics & Gynaecology	English	Article			Whilst pregnancy and childbirth are generally regarded as a joyful and exciting time in a woman's life they are also filled with fear, uncertainty, a feeling of being 'at risk' and anxieties about what the pregnancy and future may hold. In a society where the perinatal and maternal mortality and morbidity rates are low, where do these fears and uncertainties arise from? Why do pregnant women fear…	Judith Searle FRACOG, GDPH	66
Sercekus, P.; Baskale, H.	2016	Effects of antenatal education on fear of childbirth, maternal self-efficacy and parental attachment	Midwifery	English	Article	Antenatal education; Fear of childbirth; Maternal attachment; Paternal attachment; Self-efficacy	PATERNAL-INFANT ATTACHMENT; FETAL ATTACHMENT; NULLIPAROUS WOMEN; BIRTH EXPERIENCE; W-DEQ; LABOR; PREGNANCY; QUESTIONNAIRE; INVENTORY; DELIVERY	Objective: to examine the effects of antenatal education on fear of childbirth, maternal self-efficacy, and maternal and paternal attachment. Design: quasi-experimental study, comparing an antenatal education group and a control group. Participants: 63 pregnant women and their husbands. Measurements: demographic data forms, the Wijma Delivery Expectancy/Experience Questionnaire, the Childbirth Se…	Pamukkale Univ, Fac Hlth Sci, Kmikh Campus, Denizli, Turkey	85
Sercekus, P.; Cetisli, N. E.; Inci, F. H.	2015	Birth preferences by nulliparous women and their partners in turkey	Sexual & Reproductive Healthcare	English	Article	Cesarean section; Fear of childbirth; Nurses; Preference; Vaginal delivery	CESAREAN-SECTION; DELIVERY; MODE; CHILDBIRTH; ATTITUDES	Objective: The aim of this study was to examine the preferences of nulliparous women and their partners in giving birth and the reasons for these preferences. Methods: The sample in this cross-sectional study consisted of 162 pregnant women in the last trimester of pregnancy and their partners. Data collection was accomplished using a questionnaire. Results: It was found that most women (90.8%) a…	Pamukkale Univ, Denizli Sch Hlth, Denizli, Turkey	17
Sercekus, P.; Mete, S.	2010	Turkish women's perceptions of antenatal education	International Nursing Review	English	Article	Antenatal Education; Childbirth; Motherhood; Pregnancy; Turkish Women	CHILDBIRTH EDUCATION; NONATTENDERS; PARENTHOOD; STRATEGIES; ATTENDERS; FEARS; LABOR	Background: Antenatal education is considered essential for expectant women. Although there are a number of studies on the effects of antenatal education, there are few studies featuring substantial evidence in this area. For this reason, the benefits have not been clearly defined. Aim: To describe women's perceptions of the effectiveness of antenatal education on pregnancy, childbirth and the po…	Dokuz Eylul Univ, Sch Nursing, TR-35340 Izmir, Turkey	57
Sercekus, P.; Okumus, H.	2009	Fears associated with childbirth among nulliparous women in turkey	Midwifery	English	Article	Fear of childbirth; Caesarean section; Childbirth education	EMERGENCY CESAREAN-SECTION; PREGNANCY; EXPERIENCES; REQUEST; PAIN	Objective: to describe fears associated with childbirth and reasons for the fears. Design: a qualitative study. Data were gathered through semi-structured interviews and analysed using content-analysis method. Setting: outpatient maternity clinic of a university hospital in Turkey. Participants: 19 nulliparous pregnant women who stated that they had fear related to childbirth. Findings: women's f…	Dokuz Eylul Univ, Sch Nursing, TR-35340 Ynciralty, Yzmyr, Turkey	203
Sezen, C.; Unsalver, B. O.	2019	Group art therapy for the management of fear of childbirth	Arts in Psychotherapy	English	Article	group art therapy; fear of childbirth; art therapy; tocophobia	RANDOMIZED CONTROLLED-TRIAL; MATERNAL-FETAL ATTACHMENT; PREGNANT-WOMEN; MUSIC-THERAPY; W-DEQ; ANXIETY; EXPERIENCES; QUESTIONNAIRE; INTERVENTION; INVENTORY	Background: Even though most pregnant women might have some concerns regarding the mode of delivery some women may experience a heightened fear of childbirth (FOC), which may make pregnancy a disturbing and discomforting experience for them. Clinical FOC leads to an increase in C-section demands and the ratio of C-section births. Therefore, management of FOC is essential for improving public heal…	Uskudar Univ, Clin Psychol Masters Program, Istanbul, Turkey	0
Shahoei, R.; Riji, H. M.; Saeedi, Z. A.	2011	'Safe passage': Pregnant iranian kurdish women's choice of childbirth method	Journal of Advanced Nursing	English	Article	childbirth method; grounded theory; Iranian Kurdish women; pregnancy	CESAREAN-SECTION; REQUEST; PREFERENCE; MODE; EXPERIENCES; ATTITUDES; DELIVERY; DECISION; FEARS	Aim. This article is a report of a grounded theory study of the influence of emotions on women's selection of a method of childbirth. Background. There is substantial evidence to indicate that a pregnant woman's emotions play an important role in the decision-making process of selecting a child delivery method. Despite this, however, there is a notable lack of research about the relationship betw…	Kurdistan Univ Med Sci, Fac Nursing & Midwifery, Sanandaj, Kurdistan, Iran	17
Sharpe, A. N.; Waring, G. J.; Rees, J.; McGarry, K.; Hinshaw, K.	2015	Caesarean section at maternal request - the differing views of patients and healthcare professionals: A questionnaire based study	European Journal of Obstetrics & Gynecology and Reproductive Biology	English	Article	Caesarean section; Maternal request; Doctors; Midwives; Pregnant women	DELIVERY RATES; TRENDS; BIRTH	Objective: The number of caesarean sections at maternal request without medical indication is increasing. We aimed to explore the views of pregnant women, midwives and doctors using six hypothetical clinical scenarios and compare group views on: (a) perceived appropriateness of requests for caesarean section and (b) the reasons underlying these requests. Study design: A questionnaire was distribu…	Newcastle Univ, South Tees NHS Fdn Trust, Newcastle Upon Tyne NE1 7RU, Tyne & Wear, England	16
Sioma-Markowska, U.; Zur, A.; Skrzypulec-Plinta, V.; Machura, M.; Czajkowska, M.	2017	Causes and frequency of tocophobia - own experiences	Ginekologia Polska	English	Article	labor; anxiety; tocophobia; causes; frequency	MATERNAL REQUEST; PREGNANT-WOMEN; CHILDBIRTH; FEAR; ANXIETY; DEPRESSION; DISORDERS; BIRTH	Objectives: The phenomenon of tocophobia (pathological fear of labor) has not been fully explored. Currently, there are no diagnostic criteria that would enable its detection or make it recognizable as a disease entity. The aim of study was to determine the degree of anxiety/tocophobia as well as to learn about and analyze the causes of this phenomenon in Polish pregnant women. Material and metho…	Med Univ Silesia, Chair Womans Hlth, Dept Nursing Gynecol & Obstet, Sch Hlth Sci Katowice, 12 Medykow St, PL-40752 Katowice, Poland	6
Sitras, V.; Benth, J. S.; Eberhard-Gran, M.	2017	Obstetric and psychological characteristics of women choosing epidural analgesia during labour: A cohort study	Plos One	English	Article		POSTNATAL DEPRESSION; CHILDBIRTH; FEAR; VALIDATION; PREGNANCY; BELIEFS; RISK	Objectives To investigate the obstetric and psychological characteristics of women who opt to use epidural analgesia (EDA) during labour and the impact of participating in labour preparation courses on women's decisions to use EDA. Design Longitudinal cohort study. Setting Akershus University Hospital, Norway. Population 2596 women with singleton pregnancies and intended vaginal delivery. Methods…	Akershus University Hospital,Department of Obstetrics and Gynaecology,Vasilis Sitras, Norway	9
Sjodin, M.; Radestad, I.; Zwedberg, S.	2018	A qualitative study showing women's participation and empowerment in instrumental vaginal births	Women and Birth	English	Article	Professional-patient relation; Patient participation; Vacuum extraction; Obstetrical forceps; Qualitative content analysis	PATIENT PARTICIPATION; VACUUM EXTRACTION; DECISION-MAKING; EXPERIENCE; CARE; CHILDBIRTH; DELIVERY; LABOR; FEAR; SWEDEN	Background: An instrumental birth with a ventouse or forceps is a complicated birth, possibly resulting in fear of childbirth which could influence the entire birth experience negatively. Patients who are actively involved in their care have a stronger sense of satisfaction and a sense of participation can contribute to shorter hospital stays. Aim: To describe the experience of participation for …	Uppsala Univ Hosp, Dept Qual, Uppsala, Sweden	6
Sjogren, B.	1997	Reasons for anxiety about childbirth in 100 pregnant women	Journal of Psychosomatic Obstetrics and Gynecology	English	Article	anxiety of childbirth; anxiety in pregnancy; psychological description	CESAREAN-SECTION	The aims were to document conscious reasons for anxiety about childbirth. Pregnant women (n = 100), consecutively referred from antenatal centers to a psychosomatic outpatient clinic because of extreme fear of childbirth, were interviewed. Three subgroups are described: primiparae (n = 36), women with a normal previous delivery (n = 18) and women with a previous complicated delivery (n = 46). Anx…	Karolinska Hosp, Dept Obstet & Gynecol, Ctr Women & Childrens Hlth, S-17176 Stockholm, Sweden	244
Sjogren, B.	1998	Fear of childbirth and psychosomatic support - a follow up of 72 women	Acta Obstetricia Et Gynecologica Scandinavica	English	Article	anxiety of childbirth; cesarean section; psychological treatment	CESAREAN-SECTION; ANTENATAL FEAR; EXPERIENCE; SWEDEN	Background. Women with severe anxiety of childbirth need special support. Aims. To follow up women who had received individualized psychological/obstetric support because of anxiety of delivery and to describe this model of support. Methods. Questionnaires were sent to 100 women who had suffered from anxiety of delivery and to 100 matched references; 72 pairs provided answers. Results. Some women…	Karolinska Hosp, Inst Woman & Child Hlth, Dept Obstet & Gynecol, S-17176 Stockholm, Sweden	108
Sjogren, B.; Thomassen, P.	1997	Obstetric outcome in 100 women with severe anxiety over childbirth	Acta Obstetricia Et Gynecologica Scandinavica	English	Article	anxiety; cesarean section; fear of delivery; indications; obstetric outcome; pregnancy	CESAREAN-SECTION; PREGNANCY; LABOR	Background. Extreme fear of delivery with request of cesarean section is a problem. The obstetric outcome in women given psychological and obstetric support is described. Methods. Women, consecutively referred to the Psychosomatic outpatient clinic because of fear of delivery (n=100), were compared to a matched reference group (n=100). Results. The women in the study group had higher frequency of…	SODER SJUKHUSET,DEPT GYNECOL & OBSTET,S-10064 STOCKHOLM,SWEDEN	201
Skirnisdottir, E.; Haukeland, G. T.; Dahl, B.	2016	Women's experiences with giving birth before arrival	Midwifery	English	Article	Birth; Experience; Patient safety; BBA; Born-before-arrival; Out-of-hospital birth	1ST-TIME MOTHERS; HEALTH-CARE; POPULATION; ACCESS; IMPACT; LABOR; HOME	Objective: To explore women's experiences with giving birth before arrival. Design: A qualitative interview study. Setting: Individual semi structured interviews with women from Western Norway conducted in their homes in 2015. Participants: 10 women who experienced BBA-births in 2014, or the beginning of 2015. Two primiparous and eight multiparous women participated in the study. Key findings: Th…	Univ Coll Southeast Norway, Fac Hlth Sci, Ctr Womens Family & Child Hlth, Postboks 235, N-3603 Kongsberg, Norway	7
Slade, P.; Balling, K.; Sheen, K.; Houghton, G.	2019	Establishing a valid construct of fear of childbirth: Findings from in-depth interviews with women and midwives	Bmc Pregnancy and Childbirth	English	Article	Antenatal anxiety; Childbirth anxiety; Fear of childbirth; Qualitative tokophobia	CESAREAN-SECTION; MENTAL-HEALTH; BIRTH; DELIVERY; PREFERENCES; EXPERIENCE; PREGNANCY; ANXIETY; COHORT	Background: Fear of childbirth (FOC) can have a negative impact on a woman's psychological wellbeing during pregnancy and her experience of birth. It has also been associated with adverse obstetric outcomes and postpartum mental health difficulties. However the FOC construct is itself poorly defined. This study aimed to systematically identify the key elements of FOC as reported by women themselv…	Univ Liverpool, Inst Hlth & Life Sci, Ground Floor,Whelan Bldg,Brownlow Hill, Liverpool L69 3GB, Merseyside, England	2
Slade, P.; Escott, D.; Spiby, H.; Henderson, B.; Fraser, R. B.	2000	Antenatal predictors and use of coping strategies in labour	Psychology & Health	English	Article	coping labour; antenatal education; prediction; health behaviours	PERCEIVED BEHAVIORAL-CONTROL; PLANNED BEHAVIOR; SELF-EFFICACY; CLINICAL PAIN; CHILDBIRTH; EXPECTATIONS; PERCEPTIONS; EXPERIENCES; CONFIDENCE; INTENTIONS	One aim of antenatal preparation is developing coping strategies for use during labour. However, the existing literature suggests that attendance at classes is not associated with lower pain or distress, possibly because receiving training cannot be assumed to be associated with subsequent practice. This study aimed to assess whether attenders at classes actually used their taught strategies in t…	Univ Sheffield, Dept Psychol, Sheffield S10 2TP, S Yorkshire, England	28
Slade, P.; Pais, T.; Fairlie, F.; Simpson, A.; Sheen, K.	2016	The development of the slade-pais expectations of childbirth scale (specs)	Journal of Reproductive and Infant Psychology	English	Article	Childbirth; expectations; fear; psychometrics; questionnaire development	PSYCHOMETRIC EVALUATION; POSTTRAUMATIC STRESS; BIRTH EXPERIENCE; AUSTRALIAN WOMEN; FEAR; PREGNANCY; SATISFACTION; PREDICTORS; ANXIETY; MOTHERS	Objective: To develop a valid and reliable English language-based scale to measure pregnant women's expectations of childbirth.Background: During pregnancy, most women think about their forthcoming childbirth, and develop expectations of how they think this experience will be. Women with adverse expectations of childbirth have been found to have more negative actual experiences. Measuring expecta…	Univ Liverpool, Inst Psychol Hlth & Soc, Liverpool L69 3BX, Merseyside, England	3
Sluijs, A. M.; Cleiren, M.; Scherjon, S. A.; Wijma, K.	2012	No relationship between fear of childbirth and pregnancy-/delivery-outcome in a low-risk dutch pregnancy cohort delivering at home or in hospital	Journal of Psychosomatic Obstetrics & Gynecology	English	Article	Fear of childbirth; pregnancy; postpartum; depression; anxiety	EMERGENCY CESAREAN-SECTION; POSTTRAUMATIC STRESS; NULLIPAROUS WOMEN; ANTENATAL FEAR; ANXIETY; DEPRESSION; COMPLICATIONS; DISORDERS	Objective: To examine the relationship of fear of childbirth (FOC), general anxiety and depression during pregnancy and postpartum with birth complications. Methods: For this prospective cohort study 105 healthy women with low-risk pregnancies (until at least 30 weeks gestation) completed the Wijma Delivery Expectancy/Experience Questionnaire (W-DEQ) and the Hospital Anxiety and Depression Scale …	Leiden Univ, Med Ctr, Leiden, Netherlands	38
Sluijs, A. M.; Cleiren, M.; Scherjon, S. A.; Wijma, K.	2015	Does fear of childbirth or family history affect whether pregnant dutch women prefer a home- or hospital birth?	Midwifery	English	Article	Fear of childbirth; FOC; Home birth; Place of birth; Preference; Referral	RISK PLANNED HOME; POSTTRAUMATIC STRESS; PERINATAL-MORTALITY; PLACE; COHORT; MORBIDITY; OUTCOMES; MOTIVES	Objective: it is a generally accepted idea that women who give birth at home are less fearful of giving birth than women who give birth in a hospital. We explored fear of childbirth (FOC) in relation to preferred and actual place of birth. Since the Netherlands has a long history of home birthing, we also examined how the place where a pregnant woman's mother or sisters gave birth related to the …	Leiden Univ, Med Ctr, Dept Obstet K6 35, NL-2300 RC Leiden, Netherlands	12
Soderquist, J.; Wijma, B.; Thorbert, G.; Wijma, K.	2009	Risk factors in pregnancy for post-traumatic stress and depression after childbirth	Bjog-an International Journal of Obstetrics and Gynaecology	English	Article	Depression; postpartum; post-traumatic stress; pregnancy; risk factors	LONGITUDINAL COURSE; TRAUMATIC STRESS; SOCIAL SUPPORT; DISORDER; PREDICTORS; PREVALENCE; COMORBIDITY; SYMPTOMS; WOMEN; PTSD	The objective of this study was to find risk factors in pregnancy for post-traumatic stress and depression 1 month after childbirth. Furthermore, the relation between post-traumatic stress and depression was explored. A prospective longitudinal study. Pregnant women in Linkoping and Kalmar, Sweden. A total of 1224 women were assessed in pregnancy, week 12-20 and 32, as well as 1 month postpartum.…	Linkoping Univ, Dept Welf & Social Studies ISV, S-60174 Norrkoping, Sweden	291
Soderquist, J.; Wijma, B.; Wijma, K.	2006	The longitudinal course of post-traumatic stress after childbirth	Journal of Psychosomatic Obstetrics & Gynecology	English	Article	post-traumatic stress; longitudinal course; depression; risk factors; pregnancy; postpartum	TRAUMATIC STRESS; SOCIAL SUPPORT; FOLLOW-UP; DISORDER; DEPRESSION; SYMPTOMS; PREDICTORS; PREGNANCY; VICTIMS; RISK	Post-traumatic stress was assessed in early and late pregnancy, and 1, 4, 7, and 11 months postpartum by means of questionnaires among 1224 women. Thirty-seven women (3%) had post-traumatic stress (meeting criteria B, C, and D for PTSD) at least once within 1-11 months postpartum. In pregnancy, depression, severe fear of childbirth, 'pre'-traumatic stress, previous counseling related to pregnancy…	Linkoping Univ, Dept Social & Welf Studies ISV, S-60174 Norrkoping, Sweden	158
Soderquist, J.; Wijma, K.; Wijma, B.	2004	Traumatic stress in late pregnancy	Journal of Anxiety Disorders	English	Article	pregnancy; traumatic stress; fear of childbirth; depression anxiety	EMERGENCY CESAREAN-SECTION; LONGITUDINAL COURSE; DISORDER; CHILDBIRTH; FEAR; DEPRESSION; ACCIDENTS; MODEL; RISK; POSTPARTUM	Traumatic stress has traditionally been studied in the aftermath of traumatic events. In contrast, this study aimed to explore if traumatic stress can occur before an event that is perceived as threatening or feared. Traumatic stress, as related to the forthcoming delivery, was studied in 1224 women. Background data and psychological characteristics were assessed in early pregnancy and traumatic …	Linkoping Univ, Dept Mol & Clin Med, Div Obstet & Gynaecol, S-58183 Linkoping, Sweden	131
Soliday, E.; Sayyam, J.; Tremblay, K.	2013	Pathways to violated expectations of epidural uptake	Journal of Reproductive and Infant Psychology	English	Article	maternal expectations; epidural; childbirth; prospective study	WOMENS EXPECTATIONS; LABOR PAIN; EXPERIENCES; ANALGESIA; SATISFACTION; CHILDBIRTH	Objective: To examine maternal prenatal expectations for epidural uptake with their intrapartum actual epidural uptake followed by maternal postpartum reporting. Background: Childbearing women may or may not expect to have an epidural in childbirth, but the match between expected and actual epidural uptake has not been examined. The issue is important because childbirth expectations have been ass…	Washington State Univ Vancouver, Dept Psychol, Washington, DC USA	8
Song, W.; Yu, S.	2015	Neuroendocrine functions of puerperae with postpartum depression aggravated by stressful childbirth-related events	Journal of Biological Regulators and Homeostatic Agents	English	Article	postpartum depression; delivery; childbirth-related stressful events; internal secretion	POSTNATAL DEPRESSION; CHINESE WOMEN; RISK-FACTORS	In the period of gestation, delivery and post-delivery, fear and tension produced in puerperae are likely to evolve into depression as they worry too much about delivery pain. In recent years, it has been noted that stressful events during this period aggravate postpartum depression. To discuss the effect of these childbirth-related stressful events on neuroendocrine functions of patients with po…	Capital Med Univ, Beijing Obstet & Gynecol Hosp, Dept Obstet, Beijing 100026, Peoples R China	0
Spice, K.; Jones, S. L.; Hadjistavropoulos, H. D.; Kowalyk, K.; Stewart, S. H.	2009	Prenatal fear of childbirth and anxiety sensitivity	Journal of Psychosomatic Obstetrics & Gynecology	English	Article	Fear of childbirth; tokophobia; anxiety sensitivity; trait anxiety; pregnancy; parity; pregnancy complications	LATE PREGNANCY; CESAREAN-SECTION; ANTENATAL FEAR; WOMEN; DELIVERY; PAIN; EXPERIENCES; DIMENSIONS; MODEL; LABOR	Objective. Fear of childbirth (FOC) or what is historically referred to as tokophobia (a phobic state where a woman avoids childbirth despite desperately wanting a baby), is known to complicate the delivery process. In this study, the relationship of Anxiety Sensitivity (AS) to FOC was examined given that AS is a risk factor for other fears. Specifically, the contribution of three AS dimensions (…	Univ Regina, Dept Psychol, Regina, SK S4S 0A2, Canada	134
Stadtlander, L.	2017	Anxiety and pregnancy	International Journal of Childbirth Education	English	Article	anxiety; worry; pregnancy	ANTENATAL ANXIETY; MATERNAL STRESS; PRENATAL STRESS; RISK-FACTORS; DEPRESSION; PREVALENCE; CHILDBIRTH; WOMEN; CORTISOL; HEALTH	Some anxiety is normal for pregnant women, however, when a woman experiences an inability to concentrate; has trouble functioning at work or home; experiences a frequent sense of panic, fear, restlessness; has obsessive thoughts; or does not enjoy things that used to make her happy, it is a cause for concern for childbirth professionals. Prolonged anxiety is associated with preterm birth and low …	Walden Univ, Hlth Psychol Program, Minneapolis, MN 55401 USA	2
Stjernholm, Y. V.; Petersson, K.; Eneroth, E.	2010	Changed indications for cesarean sections	Acta Obstetricia Et Gynecologica Scandinavica	English	Article	Cesarean section; indication; fear of childbirth; maternal request	FEAR; CHILDBIRTH; WOMEN; RISK; OBSTETRICIANS; ATTITUDES; PREGNANCY; MORTALITY	Objective. The aim of this study was to investigate the indications for cesarean sections in the early 1990s as compared to the middle 2000s. Design. Retrospective cohort study. Methods. Data were collected from original obstetrical records in a tertiary hospital in 1992 and 2005. Results. The total cesarean delivery rate rose from 11% to 20%. The main indications for an elective cesarean in 1992…	Karolinska Univ Hosp, Dept Woman & Child Hlth, SE-17176 Solna, Sweden	129
Stoll, K.; Edmonds, J.; Sadler, M.; Thomson, G.; McAra-Couper, J.; Swift, E. M.; Malott, A.; Streffing, J.; Gross, M. M.; Downe, S.	2019	A cross-country survey of attitudes toward childbirth technologies and interventions among university students	Women and Birth	English	Article	Birth; Technology; Attitude; Young adults; Survey	CESAREAN-SECTION; DECISION-MAKING; MATERNITY CARE; BIRTH; WOMEN; FEAR; RISK; PREFERENCES	Problem & aim: Cultural beliefs that equate birth technology with progress, safety and convenience contribute to widespread acceptance of childbirth technology and interventions. Little is known about attitudes towards childbirth technology and interventions among the next generation of maternity care users and whether attitudes vary by country, age, gender, childbirth fear, and other factors. Me…	Univ British Columbia, BC Womens Hosp, Birth Pl Lab, Shaughnessy Bldg E418 4500 Oak St, Vancouver, BC V6H 3N1, Canada	1
[truncated: 270 more rows]

## Sheet: top cited articles
Author	Year	Title	Journal	Language	Type	Author keywords	Keywords plus	Abstract	Address	Citations
[truncated: 10 more rows]

[truncated: 8 more sheets: citations, language, trends, country, institution, journal, first author, all of the author]
